# Supplementary material for: Prospective environmental burdens and benefits of fast-swing direct air carbon capture and storage
Source: Sci Rep. 2024 Jul 17;14:16549. doi: 10.1038/s41598-024-66990-2 (PMC11255244; doi:10.1038/s41598-024-66990-2)
Supplement: Supplementary file 2 — Supplementary Information 2. [file 41598_2024_66990_MOESM2_ESM.xlsx]

## Sheet: Cover sheet
Prospective enivronmental burdens and benefits fast-swing direct air carbon capture and storage
Anne B. Ottenbros1*, Rosalie van Zelm1, Jasper Simons2, Mitchell K. van der Hulst1,3, Kiane de Kleijne4 Hans de Neve2, Mark A.J. Huijbregts1,3
1 Department of Environmental Science, Radboud Institute for Biological and Environmental Sciences, Radboud University, P.O. Box 9010, 6500 GL, Nijmegen, The Netherlands.
2 Carbyon BV, High Tech Campus 27, 5656 AE, Eindhoven, The Netherlands
3 Expertise Group Circularity & Sustainability Impact, TNO, , P.O. Box 80015, 3508 TA, Utrecht, The Netherlands
4 Technology, Innovation and Society Group, Department of Industrial Engineering and Innovation Sciences, Eindhoven University of Technology, Eindhoven, The Netherlands
* Corresponding author: anne.ottenbros@ru.nl
This document contains the inventory data for constructing, operating and end-of-life treating of Carbyons fast-swing solid sorbent DAC system. Additionally, the inventory data for geological sequestration is included.
The life cycle inventories for DAC construction and deconstruction are combined, to check that the system is mass-balanced. However, when implemented in Activity Browser, construction and deconstruction for each part were modelled seperately to take the appropriate building and dismantling year into account.
Content
1) Inventories
a) Inventory - DAC production and deconstruction
b) Inventory - sorbent material
c) Inventory - battery
d) Inventory - post-DAC production and deconstruction
e) Inventory - operation DAC
f) Inventory - sequestration
2) Adjusted characterisation factors in ReCiPe 2016
3) Results - Figure total impacts
a) Figure results - ReCiPe Hierarchist perspective
b) Figure results - ReCiPe Egalitarian perspective
c) Figure results - ReCiPe Individualist perspective
4) Results - Sensitivity analysis (ReCiPe 2016 Hierarchist perspective)
a) Sensitivity analysis - human health damage
b) Sensitivity analysis - ecosytem damage
c) Sensitivity analysis - resource damage
d) Sensitivity analysis - climate change
5) Results - Contribution analysis
6) Results - ReCiPe 2016 Hierarchist perspective
a) Results - human health damage
b) Results - ecosystem damage
c) Results - resource damage
d) Results - climate change
7) Results - ReCiPe 2016 Egalitarian perspective
a) Results - human health damage
b) Results - ecosystem damage
c) Results - resource damage
d) Results - climate change
8) Results - ReCiPe 2016 Individualist perspective
a) Results - human health damage
b) Results - ecosystem damage
c) Results - resource damage
d) Results - climate change
9) Results - Ship transport
a) Results - human health damage
b) Results - ecosystem damage
c) Results - resource damage
d) Results - climate change
5) Raw data - results from Activity Browser
a) Hierarchist perspective
b) Egalitarian perspective
c) Individualist perspective

## Sheet: Inventory build - DAC
Construction and deconstruction of one DAC unit on industrial scale
This sheet contains information on the construction and deconstruction of Carbyon's DAC system. The data is obtained from Carbyon, unless stated otherwise behind the specific material flow.
The DAC system consists of several sub-components, which are seperately modelled.
The first table shows the different components. Additionally, electricity to assemble the components into one DAC machine is included, as well as transport over 100 km to the location of operation. For deconstruction, similar energy use and transportation distance is assumed.
Ecoinvent v3.9.1 process selection
Market processes were preferred, as it is not yet known where the materials will be bought from on industrial scale
In general, metals were modelled with the global market process. Metal working (to shape the metal sheet into the right shape) is modelled for production in Europe
Inventory for the construction of one DAC unit
	Unit process					Amount	Unit		Selected ecoinvent v3.9.1 process		Remarks	Source
		Output to the technosphere: product
			Construction DAC unit			1	p
		Input from technosphere: materials/fuels
		1	Air pretreatment unit			1	p/DAC unit
		2	Air intake + transport			1	p/DAC unit
		3	Cartrigde			1	p/DAC unit
		4	Vacuum vessel			1	p/DAC unit
		5	Vacuum system			1	p/DAC unit
		6	Water treatment			1	p/DAC unit
		7	CO2 capture			1	p/DAC unit
		8	Air outlet			1	p/DAC unit
		9	Base frame + housing			1	p/DAC unit
		10	Electronics in hardware			1	p/DAC unit
		11	Infrastructure around DAC			1	p/DAC unit
			Transport DAC unit			500	tkm/DAC unit		Transport, freight, lorry 3.5-7.5 metric ton, euro6 {RER}| market for transport, freight, lorry 3.5-7.5 metric ton, EURO6 | Cut-off, U		Weight of one DAC unit is 5 ton and each component is assumed to be transported over a distance of 100 km.
			Transport DAC unit			500	tkm/DAC unit		Transport, freight, lorry 3.5-7.5 metric ton, euro6 {RER}| market for transport, freight, lorry 3.5-7.5 metric ton, EURO6 | Cut-off, U		Weight of one DAC unit is 5 ton and is transported over an assumed distance of 100 km.
		Input from technosphere: materials/fuels
			Assembly DAC unit			24	kWh/DAC unit		Electricity, medium voltage {NL}| market for | Cut-off, U
Inventory for the deconstruction of one DAC unit
	Unit process					Amount	Unit
		Output to the technosphere: product
			Deconstruction DAC unit			1	p
		Input from technosphere: materials/fuels
			Transport DAC unit			500	tkm/DAC unit		Transport, freight, lorry 3.5-7.5 metric ton, euro6 {RER}| market for transport, freight, lorry 3.5-7.5 metric ton, EURO6 | Cut-off, U		Weight of one DAC unit is 5 ton and is transported over an assumed distance of 100 km.
		Input from technosphere: materials/fuels
			Disassembly DAC unit			24	kWh/DAC unit		Electricity, medium voltage {NL}| market for | Cut-off, U
Inventory for the construction and deconstruction of components of one DAC unit
1)	Air pretreatment unit
RAW DATA from CARBYON
	Sub-components of the DAC system	Expected production process to build the sub-component	Material and energy input per component	Data from Carbyon	Expected technical lifetime
	Air pretreatment (filtering)	Production process	Desciption	Material input (kg)	Lifetime (yr)
	Filter unit		PP/PET	5	25
	Filter housing	Powder coating	Steel	100	25
	Rain/Dust cover	Powder coating	Steel	67	25
	Air quality sensors		Electronics	-	25
CALCULATED DATA
	Unit process - Air pretreatment					Amount	Unit		Selected ecoinvent v3.9.1 process		Remarks	Source
		Output to the technosphere: product
			Air pretreatment			1	p
		Input from technosphere: materials/fuels
			Component	Material	Treatment
			Filter	PET		2.5	kg/p		Polyethylene terephthalate, granulate, amorphous {RER}| production | Cut-off, U		Assumed that the filter (5kg in total) is made of 50% PP & 50% PET.
			Filter	PP		2.5	kg/p		Polypropylene, granulate {RER}| production | Cut-off, U		Assumed that the filter (5kg in total) is made of 50% PP & 50% PET.
			Filter housing	Steel		100	kg/p		Steel, unalloyed {GLO}| market for | Cut-off, U		It is assumed that the weight of steel + powder coat equals the weight of uncoated steel. Based on values reported in the ecoinvent process of powder coating, it is calculated that the mass of the powder coat is approximately 0.6% and is thus small in comparison with the mass of steel.
			Filterhousing	-	Powder coating	4.23729	m2/p		Powder coat, steel {RER}| powder coating, steel | Cut-off, U		To calculate the area needed to coat, see the table in the source for weight (kg/m2) depending on plate thickness. A 3 mm thick steel plate and coating on both sides is assumed. According to the source, this results in 23.6 kg/m2.	https://www.engineeringtoolbox.com/steel-plates-weight-d_1561.html#:~:text=Steel%20Plate%20Thickness%20and%20Weight%20-%20Imperial%20Units,60%E2%80%9D%20widths%20and%2096%E2%80%9D%2C%20120%E2%80%9D%2C%20and%20144%E2%80%9D%20lengths, accessed on 6-12-2023
			Filterhousing	-	Metal working	100	kg/p		Metal working, average for steel product manufacturing {RER}| processing | Cut-off, U
			Rain/dust cover	Steel		67	kg/p		Steel, unalloyed {GLO}| market for | Cut-off, U		It is assumed that the weight of steel + powder coat equals the weight of uncoated steel. Based on values reported in the ecoinvent process of powder coating, it is calculated that the mass of the powder coat is approximately 0.6% and is thus small in comparison with the mass of steel.
				-	Powder coating	2.83898	m2/p		Powder coat, steel {RER}| powder coating, steel | Cut-off, U		To calculate the area needed to coat, see the table in the source for weight (kg/m2) depending on plate thickness. A 3 mm thick steel plate and coating on both sides is assumed. According to the source, this results in 23.6 kg/m2.	https://www.engineeringtoolbox.com/steel-plates-weight-d_1561.html#:~:text=Steel%20Plate%20Thickness%20and%20Weight%20-%20Imperial%20Units,60%E2%80%9D%20widths%20and%2096%E2%80%9D%2C%20120%E2%80%9D%2C%20and%20144%E2%80%9D%20lengths, accessed on 6-12-2023
				-	Metal working	67	kg/p		Metal working, average for steel product manufacturing {RER}| processing | Cut-off, U
			Air quality sensors	Electronics		5	kg/p		Electronics, for control units {GLO}| market for | Cut-off, U		Assumed weight for electronics in air pretreatment.
		Output waste and emissions to treatment
			PP/PET recycling			-5	kg/p		Waste plastic, mixture {NL}| market for waste plastic, mixture | Cut-off, U
			Steel recycling			-167	kg/p		Scrap steel {Europe without Switzerland}| market for scrap steel | Cut-off, U
			Electronic scrap			-5	kg/p		Electronics scrap from control units {RER}| treatment of | Cut-off, U		Assumed that electronics are separated and send to recycling.
2)	Air intake + transport
RAW DATA from CARBYON
	Sub-components of the DAC system	Expected production process to build the sub-component	Material and energy input per component	Data from Carbyon	Expected technical lifetime
	Air pretreatment (filtering)	Production process	Desciption	Material input (kg)	Lifetime (yr)
	Fan	Powder coating	Steel/Cu	150	25
	Ducts standard	Powder coating	Steel	50	25
	Air intake sensors		Electronics	-	25
CALCULATED DATA
	Unit process - Air intake + transport					Amount	Unit		Selected ecoinvent v3.9.1 process		Remarks	Source
		Output to the technosphere: product
			Air intake + transport			1	p
		Input from technosphere: materials/fuels
			Component	Material	Treatment
			Fan	Steel/Cu		135	kg/p		Steel, low-alloyed {GLO}| market for | Cut-off, U		Total fan is 150 kg. It is assumed that the weight of steel + powder coat equals the weight of uncoated steel. Based on values reported in the ecoinvent process of powder coating, it is calculated that the mass of the powder coat is approximately 0.6% and is thus small in comparison with the mass of steel.
			Fan	-	Powder coating	5.72034	m2/p		Powder coat, steel {RER}| powder coating, steel | Cut-off, U		To calculate the area needed to coat, see the table in the source for weight (kg/m2) depending on plate thickness. A 3 mm thick steel plate and coating on both sides is assumed. According to the source, this results in 23.6 kg/m2.	https://www.engineeringtoolbox.com/steel-plates-weight-d_1561.html#:~:text=Steel%20Plate%20Thickness%20and%20Weight%20-%20Imperial%20Units,60%E2%80%9D%20widths%20and%2096%E2%80%9D%2C%20120%E2%80%9D%2C%20and%20144%E2%80%9D%20lengths, accessed on 6-12-2023
			Fan	-	Metal working	135	kg/p		Metal working, average for steel product manufacturing {RER}| processing | Cut-off, U
			Fan	Electric motor		15	kg/p		Electric motor, electric passenger car {GLO}| market for | Cut-off, U		Assumed that the fan contains an electric motor (of 15 kg). Approximated with the electric motor from an electric passenger car.
			Ducts	Steel		33.3333	m/p		Ventilation duct, steel, 100x50 mm {RER}| production | Cut-off, U		According to description in ecoinvent process; 1.5 kg per 1 meter steel is produced. According to the inventory flows, 1.65 (unalloyed and alloyed steel) is required as input. 1.5 kg/m is assumed, as this is the most conservative.
			Air intake sensors	Electronics		5	kg/p		Electronics, for control units {GLO}| market for | Cut-off, U		Assumed weight for electronics in air pretreatment.
		Output waste and emissions to treatment
			Steel recycling			-200	kg/p		Scrap steel {Europe without Switzerland}| market for scrap steel | Cut-off, U
			Electronic scrap			-5	kg/p		Electronics scrap from control units {RER}| treatment of | Cut-off, U		Assumed that electronics are separated and send to recycling.
3)	Cartridge
RAW DATA from CARBYON
	Sub-components of the DAC system	Expected production process to build the sub-component	Material and energy input per component	Data from Carbyon	Expected technical lifetime
	Air pretreatment (filtering)	Production process	Desciption	Material input (kg)	Lifetime (yr)
	Panel total			750	25
	Panel frame		Steel	242.5	25
	Panel containment mesh		Steel	242.5	25
	Panel heating element		Steel	242.5	25
	Panel cables/connectors		Cables	20	25
	Panel Sorbent		See tab LCI DAC operation	2.5	3	Modelled in LCI DAC operation, as the sorbent is replaced every three years.
	Heat shield/ frame	Galvanized	Steel	90	25
	Cable harness		Copper/aluminium	20	25
CALCULATED DATA
	Unit process - Cartridge					Amount	Unit		Selected ecoinvent v3.9.1 process		Remarks	Source
		Output to the technosphere: product
			Cartridge			1	p
		Input from technosphere: materials/fuels
			Component	Material	Treatment
			Panel frame	Steel		242.5	kg/p		Steel, unalloyed {GLO}| market for | Cut-off, U
			Panel containment mesh	Steel		242.5	kg/p		Steel, unalloyed {GLO}| market for | Cut-off, U
			Panel heating element	Steel		242.5	kg/p		Steel, unalloyed {GLO}| market for | Cut-off, U
			Panel		Metal workig	727.5	kg/p		Metal working, average for steel product manufacturing {RER}| processing | Cut-off, U
			Panel cables	Cu/PTFE		20	kg/p		Cable, unspecified {GLO}| production | APOS, U
			Heat shield	Steel		90	kg/p		Steel, unalloyed {GLO}| market for | Cut-off, U		It is assumed that the weight of steel + powder coat equals the weight of uncoated steel. Based on values reported in the ecoinvent process of powder coating, it is calculated that the mass of the powder coat is approximately 0.6% and is thus small in comparison with the mass of steel.
					Galvanized	3.81356	m2/p		Zinc coat, pieces {RER}| market for zinc coat, pieces | Cut-off, U		To calculate the area needed to coat, see the table in the source for weight (kg/m2) depending on plate thickness. A 3 mm thick steel plate and coating on both sides is assumed. According to the source, this results in 23.6 kg/m2.	https://www.engineeringtoolbox.com/steel-plates-weight-d_1561.html#:~:text=Steel%20Plate%20Thickness%20and%20Weight%20-%20Imperial%20Units,60%E2%80%9D%20widths%20and%2096%E2%80%9D%2C%20120%E2%80%9D%2C%20and%20144%E2%80%9D%20lengths, accessed on 6-12-2023
					Metal working	90	kg/p		Metal working, average for steel product manufacturing {RER}| processing | Cut-off, U
			Cable harness	Aluminium		20	kg/p		Aluminium, cast alloy {GLO}| market for | Cut-off, U
					Metal working	20	kg/p		Metal working, average for aluminium product manufacturing {RER}| processing | Cut-off, U
		Output waste and emissions to treatment
			Steel recycling			-817.5	kg/p		Scrap steel {Europe without Switzerland}| market for scrap steel | Cut-off, U
			Aluminium recycling			-20	kg/p		Scrap aluminium {Europe without Switzerland}| market for scrap aluminium | Cut-off, U
			Cable recycling			-20			Used cable {GLO}| market for | Cut-off, U
4)	Vacuum vessel
RAW DATA from CARBYON
	Sub-components of the DAC system	Expected production process to build the sub-component	Material and energy input per component	Data from Carbyon	Quantity	Expected technical lifetime
	Air pretreatment (filtering)	Production process	Desciption	Material input (kg)	Amount (pieces)	Lifetime (yr)
	Inner wall		SS304	117	1	25
	Outer wall	Powder coating	Steel	58.5	1	25
	Pur		pur	1	1	25
	Vacuum gate valves	Powder coating	Steel	200	2	25
	VFT (vacuum feedthrough)		SS304	100	1	25
	Small parts	Powder coating	Steel	100	10	25
CALCULATED DATA
	Unit process - Vacuum vessel					Amount	Unit		Selected ecoinvent v3.9.1 process		Remarks	Source
		Output to the technosphere: product
			Vacuum vessel			1	p
		Input from technosphere: materials/fuels
			Component	Material	Treatment
			Wall - inner	SS304		117	kg/p		Steel, chromium steel 18/8 {GLO}| market for | Cut-off, U		SS304 is stainless steel, referred to with its old name 18/8 in ecoinvent v3.9.1. The area of the steel is 7.5m² with a thickness of 2mm (sheet steel + galvanized + flanges). It is assumed that the weight of steel + powder coat equals the weight of uncoated steel. Based on values reported in the ecoinvent process of powder coating, it is calculated that the mass of the powder coat is approximatel…
			Wall - inner	-	Metal working	117	kg/p		Metal working, average for chromium steel product manufacturing {RER}| processing | Cut-off, U
			Wall - outer	Steel		58.5	kg/p		Steel, unalloyed {GLO}| market for | Cut-off, U		The area of the steel is 7.5m² with a thickness of 1 mm
			Wall - outer	-	Powder coating	7.5	m2/p		Powder coat, steel {RER}| powder coating, steel | Cut-off, U		The area of the steel is 7.5m² with a thickness of 1 mm
			Wall - outer	-	Metal working	58.5	kg/p		Metal working, average for steel product manufacturing {RER}| processing | Cut-off, U
			Pur	Pur	-	1	kg/p		Polyurethane, rigid foam {RER}| production | APOS, U		Approximately a volume of 0.75m³
			Vacuum gate valves	Steel		200	kg/p		Steel, unalloyed {GLO}| market for | Cut-off, U		It is assumed that the weight of steel + powder coat equals the weight of uncoated steel. Based on values reported in the ecoinvent process of powder coating, it is calculated that the mass of the powder coat is approximately 0.6% and is thus small in comparison with the mass of steel.
			Filterhousing	-	Powder coating	8.47458	m2/p		Powder coat, steel {RER}| powder coating, steel | Cut-off, U		To calculate the area needed to coat, see the table in the source for weight (kg/m2) depending on plate thickness. A 3 mm thick steel plate and coating on both sides is assumed. According to the source, this results in 23.6 kg/m2.	https://www.engineeringtoolbox.com/steel-plates-weight-d_1561.html#:~:text=Steel%20Plate%20Thickness%20and%20Weight%20-%20Imperial%20Units,60%E2%80%9D%20widths%20and%2096%E2%80%9D%2C%20120%E2%80%9D%2C%20and%20144%E2%80%9D%20lengths, accessed on 6-12-2023
			Filterhousing	-	Metal working	200	kg/p		Metal working, average for steel product manufacturing {RER}| processing | Cut-off, U
			VFT (Vacuum feedthrough)	SS304		100	kg/p		Steel, chromium steel 18/8 {GLO}| market for | Cut-off, U		SS304 is stainless steel, referred to with its old name 18/8 in ecoinvent v3.9.1
			VFT (Vacuum feedthrough)	-	Metal working	100	kg/p		Metal working, average for chromium steel product manufacturing {RER}| processing | Cut-off, U
			Small parts	Steel		100	kg/p		Steel, unalloyed {GLO}| market for | Cut-off, U		It is assumed that the weight of steel + powder coat equals the weight of uncoated steel. Based on values reported in the ecoinvent process of powder coating, it is calculated that the mass of the powder coat is approximately 0.6% and is thus small in comparison with the mass of steel.
			Small parts	-	Powder coating	4.23729	m2/p		Powder coat, steel {RER}| powder coating, steel | Cut-off, U		To calculate the area needed to coat, see the table in the source for weight (kg/m2) depending on plate thickness. A 3 mm thick steel plate and coating on both sides is assumed. According to the source, this results in 23.6 kg/m2.	https://www.engineeringtoolbox.com/steel-plates-weight-d_1561.html#:~:text=Steel%20Plate%20Thickness%20and%20Weight%20-%20Imperial%20Units,60%E2%80%9D%20widths%20and%2096%E2%80%9D%2C%20120%E2%80%9D%2C%20and%20144%E2%80%9D%20lengths, accessed on 6-12-2023
			Small parts	-	Metal working	100	kg/p		Metal working, average for steel product manufacturing {RER}| processing | Cut-off, U
		Output waste and emissions to treatment
			Steel recycling			-575.5	kg/p		Scrap steel {Europe without Switzerland}| market for scrap steel | Cut-off, U
			Waste pur			-1	kg/p		Waste polyurethane foam {CH}| market for waste polyurethane foam | Cut-off, U
5)	Vacuum system
RAW DATA from CARBYON
	Sub-components of the DAC system	Expected production process to build the sub-component	Material and energy input per component	Data from Carbyon	Quantity	Expected technical lifetime
	Air pretreatment (filtering)	Production process	Desciption	Material input (kg)	Amount (pieces)	Lifetime (yr)
	Filter unit		PP/PET	5	1	25
	Vacuum pump		SS304/Cu	50	1	25
	Vacuum sensors		SS304	10	1	25
	Tubing/couplings/valves		SS304	150	1	25
CALCULATED DATA
	Unit process - Vacuum system					Amount	Unit		Selected ecoinvent v3.9.1 process		Remarks	Source
		Output to the technosphere: product
			Vacuum system			1	p
		Input from technosphere: materials/fuels
			Component	Material	Treatment
			Filter	PET		2.5	kg/p		Polyethylene terephthalate, granulate, amorphous {RER}| production | Cut-off, U		Assumed that the filter (5kg in total) is made of 50% PP & 50% PET.
			Filter	PP		2.5	kg/p		Polypropylene, granulate {RER}| production | Cut-off, U		Assumed that the filter (5kg in total) is made of 50% PP & 50% PET.
			Vacuum pump	SS304/Cu		0.357143	p/p		Air compressor, screw-type compressor, 4kW {GLO}| production | Cut-off, U		In total the vacuum pump is 50 kg. According to ecoinvent processes, one compresser is 140 kg, so a 0.4 of the compressor is needed. Waste of the compressor is already included in the ecoinvent process.
			Vacuum sensors	SS304		10	kg/p		Electronics, for control units {GLO}| market for | Cut-off, U		Modelled as electronics, instead of SS304.
			Tubing/coupling/valves	SS304		150	kg/p		Steel, chromium steel 18/8 {GLO}| market for | Cut-off, U
			Tubing/coupling/valves	-	Metal working	150	kg/p		Metal working, average for chromium steel product manufacturing {RER}| processing | Cut-off, U
		Output waste and emissions to treatment
			PP/PET recycling			-5	kg/p		Waste plastic, mixture {NL}| market for waste plastic, mixture | Cut-off, U
			Steel recycling			-200	kg/p		Scrap steel {Europe without Switzerland}| market for scrap steel | Cut-off, U
			Electronic scrap			-10	kg/p		Electronics scrap from control units {RER}| treatment of | Cut-off, U		Assumed that electronics are separated and send to recycling.
6)	H2O treatement
RAW DATA from CARBYON
	Sub-components of the DAC system	Expected production process to build the sub-component	Material and energy input per component	Data from Carbyon	Quantity	Expected technical lifetime
	Air pretreatment (filtering)	Production process	Desciption	Material input (kg)	Amount (pieces)	Lifetime (yr)
	Condensor		Aluminium	30	2	25
	Chiller		Aluminium	100	1	25
	Pump	Powder coating	Steel	10	1	25
	Tubing/couplings/valves		SS304	50	1	25
CALCULATED DATA
	Unit process - H2O treatment					Amount	Unit		Selected ecoinvent v3.9.1 process		Remarks	Source
		Output to the technosphere: product
			H2O treatment			1	p
		Input from technosphere: materials/fuels
			Component	Material	Treatment
			Condensor	Aluminium		30	kg/p		Aluminium, cast alloy {GLO}| market for | Cut-off, U
				-	Metal working	30	kg/p		Metal working, average for aluminium product manufacturing {RER}| processing | Cut-off, U
			Chiller	Aluminium		0.0181488	p/p		Absorption chiller, 100kW {CH}| production | Cut-off, U		In total, 100 kg chiller needed. According to ecoinvent process; the weight of one chiller is 5110 kg. Waste of the chiller is already included in the ecoinvent process.
			Pump	Steel		4.16667	p/p		Pump, 40W {GLO}| market for | Cut-off, U		In total the water pump is 10 kg. According to ecoinvent processes, one pump is 2.4 kg, so 4 pumps are needed.
			Tubing/coupling/valves	SS304		50	kg/p		Steel, chromium steel 18/8 {GLO}| market for | Cut-off, U
			Tubing/coupling/valves	-	Metal working	50	kg/p		Metal working, average for chromium steel product manufacturing {RER}| processing | Cut-off, U
		Output waste and emissions to treatment
			Aluminium recycling			-30	kg/p		Scrap aluminium {Europe without Switzerland}| market for scrap aluminium | Cut-off, U
			Steel recycling			-60	kg/p		Scrap steel {Europe without Switzerland}| market for scrap steel | Cut-off, U		The water pump consists mostly of iron and steel, so weight of water pump is included as output in steel recycling
7)	CO2 capture
RAW DATA from CARBYON
	Sub-components of the DAC system	Expected production process to build the sub-component	Material and energy input per component	Data from Carbyon	Quantity	Expected technical lifetime
	Air pretreatment (filtering)	Production process	Desciption	Material input (kg)	Amount (pieces)	Lifetime (yr)
	CO2 sensor		SS304	5	1	25
	Compressor	Powder coating	Steel	50	1	25
	Tubing/couplings/valves		SS304	50	1	25
CALCULATED DATA
	Unit process - CO2 capture					Amount	Unit		Selected ecoinvent v3.9.1 process		Remarks	Source
		Output to the technosphere: product
			CO2 capture			1	p
		Input from technosphere: materials/fuels
			Component	Material	Treatment
			CO2 sensor	SS304		5	kg/p		Electronics, for control units {GLO}| market for | Cut-off, U
			Compressor	Steel		0.357143	p/p		Air compressor, screw-type compressor, 4kW {GLO}| production | Cut-off, U		In total the vacuum pump is 50 kg. According to ecoinvent processes, one compresser is 140 kg, so a 0.4 of the compressor is needed. Waste of the compressor is already included in the ecoinvent process.
			Tubing/coupling/valves	SS304		50	kg/p		Steel, chromium steel 18/8 {GLO}| market for | Cut-off, U
			Tubing/coupling/valves	-	Metal working	50	kg/p		Metal working, average for chromium steel product manufacturing {RER}| processing | Cut-off, U
		Output waste and emissions to treatment
			Steel recycling			-50	kg/p		Scrap steel {Europe without Switzerland}| market for scrap steel | Cut-off, U
			Electronic scrap			-5	kg/p		Electronics scrap from control units {RER}| treatment of | Cut-off, U
8)	Air outlet
RAW DATA from CARBYON
	Sub-components of the DAC system	Expected production process to build the sub-component	Material and energy input per component	Data from Carbyon	Quantity	Expected technical lifetime
	Air pretreatment (filtering)	Production process	Desciption	Material input (kg)	Amount (pieces)	Lifetime (yr)
	Ducts custom	Powder coating	Steel	50	2	25
	Rain/dust cover	Powder coating	Steel	50	1	25
	Air outlet sensor (CO2)		SS304	10	1	25
CALCULATED DATA
	Unit process - Air outlet					Amount	Unit		Selected ecoinvent v3.9.1 process		Remarks	Source
		Output to the technosphere: product
			Air outlet			1	p
		Input from technosphere: materials/fuels
			Component	Material	Treatment
			Ducts	Steel		33.3333	m/p		Ventilation duct, steel, 100x50 mm {RER}| production | Cut-off, U		According to description in ecoinvent process; 1.5 kg per 1 meter steel is produced. According to the inventory flows, 1.65 (unalloyed and alloyed steel) is required as input. 1.5 kg/m is assumed, as this is the most conservative.
			Rain/dust cover	Steel		50	kg/p		Steel, unalloyed {GLO}| market for | Cut-off, U		It is assumed that the weight of steel + powder coat equals the weight of uncoated steel. Based on values reported in the ecoinvent process of powder coating, it is calculated that the mass of the powder coat is approximately 0.6% and is thus small in comparison with the mass of steel.
			Rain/dust cover	-	Powder coating	2.11864	m2/p		Powder coat, steel {RER}| powder coating, steel | Cut-off, U		To calculate the area needed to coat, see the table in the source for weight (kg/m2) depending on plate thickness. A 3 mm thick steel plate and coating on both sides is assumed. According to the source, this results in 23.6 kg/m2.	https://www.engineeringtoolbox.com/steel-plates-weight-d_1561.html#:~:text=Steel%20Plate%20Thickness%20and%20Weight%20-%20Imperial%20Units,60%E2%80%9D%20widths%20and%2096%E2%80%9D%2C%20120%E2%80%9D%2C%20and%20144%E2%80%9D%20lengths, accessed on 6-12-2023
			Rain/dust cover	-	Metal working	50	kg/p		Metal working, average for steel product manufacturing {RER}| processing | Cut-off, U
			air outlet sensor (CO2)	SS304		10	kg/p		Electronics, for control units {GLO}| market for | Cut-off, U		Modelled as electronics, instead of SS304.
		Output waste and emissions to treatment
			Steel recycling			-100	kg/p		Scrap steel {Europe without Switzerland}| market for scrap steel | Cut-off, U
			Electronic scrap			-10	kg/p		Electronics scrap from control units {RER}| treatment of | Cut-off, U
9)	Base frame + housing
RAW DATA from CARBYON
	Sub-components of the DAC system	Expected production process to build the sub-component	Material and energy input per component	Data from Carbyon	Quantity	Expected technical lifetime
	Air pretreatment (filtering)	Production process	Desciption	Material input (kg)	Amount (pieces)	Lifetime (yr)
	Frame	Powder coating	Steel	1500	1	25
	Housing parts	Powder coating	Steel	270	9	25
CALCULATED DATA
	Unit process - Base frame + housing					Amount	Unit		Selected ecoinvent v3.9.1 process		Remarks	Source
		Output to the technosphere: product
			Base frame + housing			1	p
		Input from technosphere: materials/fuels
			Component	Material	Treatment
			Frame	Steel		1500	kg/p		Steel, unalloyed {GLO}| market for | Cut-off, U		It is assumed that the weight of steel + powder coat equals the weight of uncoated steel. Based on values reported in the ecoinvent process of powder coating, it is calculated that the mass of the powder coat is approximately 0.6% and is thus small in comparison with the mass of steel.
			Frame	-	Powder coating	63.5593	m2/p		Powder coat, steel {RER}| powder coating, steel | Cut-off, U		To calculate the area needed to coat, see the table in the source for weight (kg/m2) depending on plate thickness. A 3 mm thick steel plate and coating on both sides is assumed. According to the source, this results in 23.6 kg/m2.	https://www.engineeringtoolbox.com/steel-plates-weight-d_1561.html#:~:text=Steel%20Plate%20Thickness%20and%20Weight%20-%20Imperial%20Units,60%E2%80%9D%20widths%20and%2096%E2%80%9D%2C%20120%E2%80%9D%2C%20and%20144%E2%80%9D%20lengths, accessed on 6-12-2023
			Frame	-	Metal working	1500	kg/p		Metal working, average for steel product manufacturing {RER}| processing | Cut-off, U
			Housing parts	Steel		270	kg/p		Steel, unalloyed {GLO}| market for | Cut-off, U		It is assumed that the weight of steel + powder coat equals the weight of uncoated steel. Based on values reported in the ecoinvent process of powder coating, it is calculated that the mass of the powder coat is approximately 0.6% and is thus small in comparison with the mass of steel.
			Housing parts	-	Powder coating	11.4407	m2/p		Powder coat, steel {RER}| powder coating, steel | Cut-off, U		To calculate the area needed to coat, see the table in the source for weight (kg/m2) depending on plate thickness. A 3 mm thick steel plate and coating on both sides is assumed. According to the source, this results in 23.6 kg/m2.	https://www.engineeringtoolbox.com/steel-plates-weight-d_1561.html#:~:text=Steel%20Plate%20Thickness%20and%20Weight%20-%20Imperial%20Units,60%E2%80%9D%20widths%20and%2096%E2%80%9D%2C%20120%E2%80%9D%2C%20and%20144%E2%80%9D%20lengths, accessed on 6-12-2023
			Housing parts	-	Metal working	270	kg/p		Metal working, average for steel product manufacturing {RER}| processing | Cut-off, U
		Output waste and emissions to treatment
			Steel recycling			-1770	kg/p		Scrap steel {Europe without Switzerland}| market for scrap steel | Cut-off, U
10)	Electronics hardware
RAW DATA from CARBYON
	Sub-components of the DAC system	Expected production process to build the sub-component	Material and energy input per component	Data from Carbyon	Quantity	Expected technical lifetime
	Air pretreatment (filtering)	Production process	Desciption	Material input (kg)	Amount (pieces)	Lifetime (yr)
	Heating electronics (solid state relays)		Electronics	200	100	25
	Embedded control PCB		Electronics	30	1	25
	Generic E-HW		Electronics	100	1	25
	Cabinet	Powder coating	Steel	100	1	25
	Safety (E-stop HW, pressure relief, …)		Electronics	20	1	25
	Cabling		Cu/PTFE	30	1	25
CALCULATED DATA
	Unit process - Electronics hardware					Amount	Unit		Selected ecoinvent v3.9.1 process		Remarks	Source
		Output to the technosphere: product
			Electronics HW			1	p
		Input from technosphere: materials/fuels
			Component	Material	Treatment
			Heating electronics	Nylon		21.4286	kg/p		Nylon 6-6 {RER}|market for nylon 6-6| cut-off, U		0.012kg nylon per solid state relay of 0.112 kg: https://www.mdpi.com/2071-1050/14/15/9557, table A2
				Aluminium		35.7143	kg/p		Aluminium alloy, AlLi {GLO} | market for| cut-off, U		0.02 kg aluminium per solid state relay of 0.112 kg: https://www.mdpi.com/2071-1050/14/15/9557, table A2
				Epoxy resin		142.857	kg/p		Epoxy resin insulator, SiO2 {GLO}|market for|cut-off, U		0.08 kg epoxy resin insulator per solid state relay of 0.112 kg: https://www.mdpi.com/2071-1050/14/15/9557, table A2
			Embedded control PCB	Electronics		30	kg/p		Printed wiring board, through-hole mounted, unspecified, Pb free {GLO}| production | APOS, U
			Generic E-HW	Electronics		10	kg/p		Electronics, for control units {RER}| production | Cut-off, U		Assumed that 10% consists of electronics for control units and the rest of steel.
						90	kg/p		Steel, unalloyed {RER}| steel production, converter, unalloyed | Cut-off, U		Assumed that 10% consists of electronics for control units and the rest of steel.
			Cabinet	Steel		100	kg/p		Steel, unalloyed {RER}| steel production, converter, unalloyed | Cut-off, U		It is assumed that the weight of steel + powder coat equals the weight of uncoated steel. Based on values reported in the ecoinvent process of powder coating, it is calculated that the mass of the powder coat is approximately 0.6% and is thus small in comparison with the mass of steel.
			Cabinet	-	Powder coating	4.23729	m2/p		Powder coat, steel {RER}| powder coating, steel | Cut-off, U		To calculate the area needed to coat, see the table in the source for weight (kg/m2) depending on plate thickness. A 3 mm thick steel plate and coating on both sides is assumed. According to the source, this results in 23.6 kg/m2.	https://www.engineeringtoolbox.com/steel-plates-weight-d_1561.html#:~:text=Steel%20Plate%20Thickness%20and%20Weight%20-%20Imperial%20Units,60%E2%80%9D%20widths%20and%2096%E2%80%9D%2C%20120%E2%80%9D%2C%20and%20144%E2%80%9D%20lengths, accessed on 6-12-2023
			Cabinet	-	Metal working	100	kg/p		Metal working, average for metal product manufacturing {RER}| processing | Cut-off, U
			Safety (E-stop HW, pressure relief…)	Electronics		20	kg/p		Electronics, for control units {RER}| production | Cut-off, U
			Cabling	Cu/PTFE		30	kg/p		Cable, unspecified {GLO}| production | APOS, U
		Output waste and emissions to treatment
			Electronic scrap			-60	kg/p		Electronics scrap from control units {RER}| treatment of | Cut-off, U
			Cu recyling			-30	kg/p		Used cable {GLO}| market for | Cut-off, U
			Steel recycling			-190	kg/p		Scrap steel {Europe without Switzerland}| market for scrap steel | Cut-off, U
			Aluminium recycling			-35.7143	kg/p		Scrap aluminium {Europe without Switzerland}| market for scrap aluminium | Cut-off, U
			Municipal solid waste			-164.286	kg/p		Municipal solid waste {RER}|market group for minicipal solid waste|Cut-off, U
11)	Infrastructure around DAC
RAW DATA from CARBYON
	Data is per machine									Expected technical lifetime
		Area [m2]	Height [m]	Length [m]	Width [m]	Volume [m3]	Density [kg/m3]	Aluminium or steel content [kg/m]	Mass [kg]	Lifetime (yr)
	Asphalt	6.75	0.15			1.0125	2500		2531.25	50
	Broken rubble	6.75	0.3			2.025	2500		5062.5	50
	Concrete			1.5	0.3	0.318086	2400		763.407	50	3 legs per machine, of 1.5 m with a diameter of 30 cm
	Cables (low voltage)			2.5				30	75	50	Only aluminium content is considerd (major component). 27.5 km is needed per 10000 machines.
	Cables (high voltage)			0.454545				132	60	50	Only aluminium content is considerd (major component). 5 km is needed per 10000 machines.
	Pipes (thin)			2.5				3.9	9.75	50
	Pipes (thick)			0.454545				19	8.63636	50
CALCULATED DATA
	Unit process - Infrastructure around DAC					Amount	Unit		Selected ecoinvent v3.9.1 process		Remarks	Source
		Output to the technosphere: product
			Infrastructure around DAC			1	p		DAC unit - Infrastructure around DAC
		Input from technosphere: materials/fuels
			Component	Material	Treatment
			Road	Asphalt		1265.62	kg/p		Mastic asphalt {CH}| production | Cut-off, U		Lifetime 50 years instead of 25 years as other processes, so divided by 2.
			Road	Broken rubble		2531.25	kg/p		Waste brick {Europe without Switzerland}| market for waste brick | Cut-off, U		Lifetime 50 years instead of 25 years as other processes, so divided by 2. assumed to be reused again for new DAC plant infrastructure.
			Road	Concrete		0.159043	m3/p		Concrete, normal {CH}| market for | Cut-off, U		Lifetime 50 years instead of 25 years as other processes, so divided by 2.
			Electricity cables	Aluminium low voltage cables		1.25	m/p		Cable, three-conductor cable {GLO}| market for | Cut-off, U		27.5 km is connected to 11000 machines. Lifetime of 50 years
			Electricity cables	Aluminium medium (10-25 kV) voltage cables		0.227273	m/p		Cable, three-conductor cable {GLO}| market for | Cut-off, U		5 km is connected to 11000 machines. Lifetime of 50 years
			Pipes	Steel thin pipes		4.875	kg/p		Steel, unalloyed {GLO}| market for | Cut-off, U		Lifetime 50 years instead of 25 years as other processes, so divided by 2.
			Pipes	Steel thick pipes		4.31818	kg/p		Steel, unalloyed {GLO}| market for | Cut-off, U		Lifetime 50 years
		Output waste and emissions to treatment
			Asphalt waste treatment			-1265.62	kg/p		Waste asphalt {CH}| market for waste asphalt | Cut-off, U
			Concrete waste treatment			-381.704	kg/p		Waste concrete {Europe without Switzerland}| market for waste concrete | Cut-off, U
			Steel waste treatment			-9.19318	kg/p		Scrap steel {Europe without Switzerland}| market for scrap steel | Cut-off, U		Lifetime 50 years instead of 25 years as other processes, so divided by 2.
			Cable waste treatment			-1.53636	kg/p		Used cable {GLO}| market for | Cut-off, U		According to ecoinvent process, the cables weight 1.04 kg per m

## Sheet: Inventory build - sorbent
Production and disposal of sorbent material
Sorbent production description
The sorbent material is made of K2CO3 on activated carbon felt. The felt (from Kynol: http://www.kynol.de/products.html) is made from Novoloid fibers, consisting of phenol aldehyde fibers.
The weight ratio between K2CO3 and the felt is 1:1, based on Hayashi, J., Uchibayashi, M., Horikawa, T., Muroyama, K. & Gomes, V. G. Synthesizing activated carbons from resins by chemical activation with K2CO3. Carbon N. Y. 40, 2747–2752 (2002), doi.org/10.1016/S0008-6223(02)00151-3
The energy requirement for the activation process of K2CO3 on the felt is based on Jiao, F., Sang, H., Guo, P., Miao, P. & Wang, X. Efficient adsorption and porous features from activated carbon felts activated by the eutectic of Na2CO3 and K2CO3 with vapor. Chem. Phys. Lett. 803, 139831 (2022), doi.org/10.1016/j.cplett.2022.139831
Carbon felt
The felt, made from phenol aldehyde, is modelled with the EcoInvent process "phenolic resin"
Activation carbon felt
For activation, the material (K2CO3+phenolic resin) is heated up to 850C. The entire activation process takes 15 minutes.
To calculate the energy requirement, the following formula is used: Q=m*c*dT
Q is the heat needed for activation in kJ, m the total mass in kg, c the specific heat capacity in kJ/(kgK) and dT the change in temperture in K.
			Remarks
m	250	kg
c	0.92	kJ/(kgK)	for phenolic resin: Claucherty, Steven, and Hirotaka Sakaue. “Phenol-Formaldehyde Resin for Optical-Chemical Temperature Sensing.” Sensors, 2018. https://doi.org/10.3390/s18061756
dT	825	K	From room temperature to 850C
Q	189.75	MJ
Inventory for the production and disposal of the sorbent material
	Unit process			Amount	Unit		Selected ecoinvent v3.9.1 process	Remarks		Source
		Output to the technosphere: product
			Sorbent material	250	kg
		Input from technosphere: materials/fuels
			Activated carbon felt	125	kg		Phenolic resin {RoW}| market for phenolic resin | Cut-off, U	Weight ratio: 1:1
			K2CO3	125	kg		Potassium carbonate {GLO}| market for | Cut-off, U	Weight ratio: 1:1
			Heat for activation	189.75	MJ		Heat, district or industrial, natural gas {RER}| market group for | Cut-off, U
		Output waste and emissions to treatment
			Incineration sorbent	-250	kg/p		Municipal solid waste {NL}| market for municipal solid waste | Cut-off, U	Assumed that the sorbent is incinerated as household waste after 3 years (see 'source').		https://support.formlabs.com/s/article/Disposing-of-resin?language=en_US#:~:text=Disposal%20without%20a%20chemical%20waste%20stream&text=Leave%20the%20container%20exposed%20to,and%20container%20as%20household%20waste.

## Sheet: Inventory build - battery
Production of battery system
This sheet contains information on the processes involved in the construction of a battery system.
Data is gathered from: Schmidt, Tobias S, Martin Beuse, Xiaojin Zhang, Bjarne Steffen, Simon F Schneider, Alejandro Pena-Bello, Christian Bauer, and David Parra. “Additional Emissions and Cost from Storing Electricity in Stationary Battery Systems.” Environmental Science & Technology 53, no. 7 (April 2, 2019): 3379–90. https://doi.org/10.1021/acs.est.8b05313
Inventory for the construction of battery system
	Unit process					Amount	Unit	Database
		Output to the technosphere: product
			Battery system			1	kWh
		Input from technosphere: materials/fuels
			Battery management system			1	kWh	BOS import		For details of proceses included in the database, see Schmidt et al. (2019)
			Energy management system			1	kWh	BOS import		For details of proceses included in the database, see Schmidt et al. (2019)
			Power conditioning system: inverter			1	kW	BOS import		For details of proceses included in the database, see Schmidt et al. (2019)
			Li-ion (NMC) battery			1	kWh	NMC battery import		For details of proceses included in the database, see Schmidt et al. (2019)

## Sheet: Inventory build - post-DAC
Construction and deconstruction of CO2 transportation and storage
This sheet contains information on the construction and deconstruction of CO2 sequestration by pipeline transport and ship transport.
Sequestration of CO2 by pipeline transport
These values for post-DAC treatment (i.e., CO2 sequestration by pipeline transport) are based on: Koornneef, J., van Keulen, T., Faaij, A. & Turkenburg, W. Life cycle assessment of a pulverized coal power plant with post-combustion capture, transport and storage of CO2. Int. J. Greenh. Gas Control 2, 448–467 (2008)
		Source
Step 1	Compression	Koorneef et al. (2008) Appendix D
Step 2	Transport in pipeline	Koorneef et al. (2008) Appendix E
Step 3	Injection	Koorneef et al. (2008) Appendix F
	Component	Sub-component	Material [kg]	Material [m3]	Electricity input [kWh]	Heat input [MJ]	Transport [tkm]
Step 1	Compression facility	Concrete		65
		High alloyed steel	3250
		Copper	7000
		Polyethylene	20000
		Low alloyed steel	6175
		Diesel and heavy fuel oil				1978000
		Electricity (UCPTE)			61000
		Total CO2 compressed over lifetime	62000000000
Step 2	Transport of compressed CO2	Sand	97500000
		Reinforcing steel	12000000
		Drawing of steel pipes	12000000
		Bitumen	116000
		Polyethylene	232000
		Diesel and heavy fuel oil				165500000
		Transport (35 km)					11415000
		total CO2 transported over lifetime	94000000000
Step 3	Geological storage	Sand	712000000
		Un-alloyed steel	3800000
		High alloyed steel	8100000
		Concrete		10463
		Copper	425000
		Transport					74922800
		Total CO2 injected over lifetime	219000000000
Inventory construction phase of compression, transport by pipeline and injection facility for geological sequestration
	Unit process			Amount	Unit	Selected ecoinvent v3.9.1 process		Remarks		Source
		Output to the technosphere: product
			Compression facility	1	p/ton CO2
		Input from technosphere: materials/fuels
			Concrete	1.04839e-06	m3/ton CO2	Concrete, normal strength {CH}| market for | Cut-off, U
			High alloyed steel	5.24194e-05	kg/ton CO2	Steel, low-alloyed {GLO}| market for | Cut-off, U		There is no high-alloyed steel available in Ecoinvent, so low-alloyed steel was selected.
			Copper	0.000112903	kg/ton CO2	Copper, cathode {GLO}| market for | Cut-off, U
			Polyethylene	0.000322581	kg/ton CO2	Polyethylene, high density, granulate {GLO}| market for | Cut-off, U
			Low alloyed steel	9.95968e-05	kg/ton CO2	Steel, low-alloyed {GLO}| market for | Cut-off, U
			Diesel and heavy fuel oil	0.0319032	MJ/ton CO2	Heat, district or industrial, other than natural gas {Europe without Switzerland}| market for heat, district or industrial, other than natural gas | Cut-off, U
			Electricity (UCPTE)	0.000983871	kWh/ton CO2	Electricity, medium voltage {NL}| market for | Cut-off, U
		Output waste and emissions to treatment
			Steel recycling	-0.000152016	kg/ton CO2	Scrap steel {Europe without Switzerland}| market for scrap steel | Cut-off, U
			Waste concrete	-1.04839e-06	m3/ton CO2	Waste concrete {Europe without Switzerland}| market for waste concrete | Cut-off, U
			Plastic waste	-0.000322581	kg/ton CO2	Waste plastic, mixture {NL}| market for waste plastic, mixture | Cut-off, U
	Unit process			Amount	Unit	Selected ecoinvent v3.9.1 process		Remarks		Source
		Output to the technosphere: product
			Pipeline infrastructure	1	p/ton CO2
		Input from technosphere: materials/fuels
			Sand	1.03723	kg/ton CO2	Sand {CH}| market for sand | Cut-off, U
			Reinforcing steel	0.12766	kg/ton CO2	Reinforcing steel {GLO}| market for | Cut-off, U
			Drawing of steel pipes	0.12766	kg/ton CO2	Metal working, average for steel product manufacturing {RER}| market for | Cut-off, U
			Bitumen	0.00123404	kg/ton CO2	Bitumen adhesive compound, cold {RER}| production | Cut-off, U
			Polyethylene	0.00246809	kg/ton CO2	Polyethylene, high density, granulate {GLO}| market for | Cut-off, U
			Diesel and heavy fuel oil	1.76064	MJ/ton CO2	Heat, district or industrial, other than natural gas {Europe without Switzerland}| market for heat, district or industrial, other than natural gas | Cut-off, U
			Transport	0.121436	tkm/ton CO2	Transport, freight, lorry 3.5-7.5 metric ton, euro6 {RER}| market for transport, freight, lorry 3.5-7.5 metric ton, EURO6 | APOS, U
		Output waste and emissions to treatment
			Steel recycling	-0.12766	kg/ton CO2	Scrap steel {Europe without Switzerland}| market for scrap steel | Cut-off, U
			Plastic waste	-0.00123404	kg/ton CO2	Waste plastic, mixture {NL}| market for waste plastic, mixture | Cut-off, U
	Unit process			Amount	Unit	Selected ecoinvent v3.9.1 process		Remarks		Source
		Output to the technosphere: product
			Geological storage	1	p/ton CO2
		Input from technosphere: materials/fuels
			Sand	3.25114	kg/ton CO2	Sand {CH}| market for sand | Cut-off, U
			Un-alloyed steel	0.0173516	kg/ton CO2	Steel, unalloyed {GLO}| market for | Cut-off, U
			High alloyed steel	0.0369863	kg/ton CO2	Steel, low-alloyed {GLO}| market for | Cut-off, U		There is no high-alloyed steel available in Ecoinvent, so low-alloyed steel was selected.
			Concrete	4.77763e-05	m3/ton CO2	Concrete, normal strength {CH}| market for | Cut-off, U
			Copper	0.00194064	kg/ton CO2	Copper, cathode {GLO}| market for | Cut-off, U
			Transport	0.342113	tkm/ton CO2	Transport, freight, lorry 3.5-7.5 metric ton, euro6 {RER}| market for transport, freight, lorry 3.5-7.5 metric ton, EURO6 | APOS, U
		Output waste and emissions to treatment
			Steel recycling	-0.0543379	kg/ton CO2	Scrap steel {Europe without Switzerland}| market for scrap steel | Cut-off, U
			Waste concrete	-4.77763e-05	m3/ton CO2	Waste concrete {Europe without Switzerland}| market for waste concrete | Cut-off, U
Sequestration of CO2 by ship
These values for post-DAC treatment (i.e., CO2 sequestration by ship transport) are based on: Aspelund, A, M J Mølnvik, and G De Koeijer. Ship Transport of CO2: Technical Solutions and Analysis of Costs, Energy Utilization, Exergy Efficiency and CO2 Emissions. Chemical Engineering Research and Design 84, no. 9 (2006): 847–55.
As no material requirements for the facility and wells were noted, similar infrastructure was assumed as for compression and geological storage.
		Source
Step 1	Liquefaction	Aspelund et al. (2006) table 2
Step 2	Loading	Aspelund et al. (2006) table 2
Step 3	Transport by ship	Ecoinvent v3.9.1
Step 3	Unloading	Aspelund et al. (2006) table 2
Inventory construction phase of compression, transport by ship and injection facility for geological sequestration
	Unit process			Amount	Unit	Selected ecoinvent v3.9.1 process		Remarks		Source
		Output to the technosphere: product
			Compression facility	1	p/ton CO2
		Input from technosphere: materials/fuels
			Concrete	1.04839e-06	m3/ton CO2	Concrete, normal strength {CH}| market for | Cut-off, U
			High alloyed steel	5.24194e-05	kg/ton CO2	Steel, low-alloyed {GLO}| market for | Cut-off, U		There is no high-alloyed steel available in Ecoinvent, so low-alloyed steel was selected.
			Copper	0.000112903	kg/ton CO2	Copper, cathode {GLO}| market for | Cut-off, U
			Polyethylene	0.000322581	kg/ton CO2	Polyethylene, high density, granulate {GLO}| market for | Cut-off, U
			Low alloyed steel	9.95968e-05	kg/ton CO2	Steel, low-alloyed {GLO}| market for | Cut-off, U
			Diesel and heavy fuel oil	0.0319032	MJ/ton CO2	Heat, district or industrial, other than natural gas {Europe without Switzerland}| market for heat, district or industrial, other than natural gas | Cut-off, U
			Electricity (UCPTE)	0.000983871	kWh/ton CO2	Electricity, medium voltage {NL}| market for | Cut-off, U
		Output waste and emissions to treatment
			Steel recycling	-0.000152016	kg/ton CO2	Scrap steel {Europe without Switzerland}| market for scrap steel | Cut-off, U
			Waste concrete	-1.04839e-06	m3/ton CO2	Waste concrete {Europe without Switzerland}| market for waste concrete | Cut-off, U
			Plastic waste	-0.000322581	kg/ton CO2	Waste plastic, mixture {NL}| market for waste plastic, mixture | Cut-off, U
	Unit process			Amount	Unit	Selected ecoinvent v3.9.1 process		Remarks		Source
		Output to the technosphere: product
			Geological storage	1	p/ton CO2
		Input from technosphere: materials/fuels
			Sand	3.25114	kg/ton CO2	Sand {CH}| market for sand | Cut-off, U
			Un-alloyed steel	0.0173516	kg/ton CO2	Steel, unalloyed {GLO}| market for | Cut-off, U
			High alloyed steel	0.0369863	kg/ton CO2	Steel, low-alloyed {GLO}| market for | Cut-off, U		There is no high-alloyed steel available in Ecoinvent, so low-alloyed steel was selected.
			Concrete	4.77763e-05	m3/ton CO2	Concrete, normal strength {CH}| market for | Cut-off, U
			Copper	0.00194064	kg/ton CO2	Copper, cathode {GLO}| market for | Cut-off, U
			Transport	0.342113	tkm/ton CO2	Transport, freight, lorry 3.5-7.5 metric ton, euro6 {RER}| market for transport, freight, lorry 3.5-7.5 metric ton, EURO6 | APOS, U
		Output waste and emissions to treatment
			Steel recycling	-0.0543379	kg/ton CO2	Scrap steel {Europe without Switzerland}| market for scrap steel | Cut-off, U
			Waste concrete	-4.77763e-05	m3/ton CO2	Waste concrete {Europe without Switzerland}| market for waste concrete | Cut-off, U

## Sheet: Inventory use - operation DAC
Operation parameters for one DAC unit on different scales
		Pilot scale				Commercial scale
Technical info		Build in	2024			Build in	2030
		TRL	6			TRL	9
		Lifetime unit	25	years		Lifetime unit	25	years
Energy use		Electricity use	2500	kwh/ton CO2		Electricity use	1500	kwh/ton CO2
		Capacity 1 unit	100	ton CO2/year		Capacity 1 unit	100	ton CO2/year
		Electricity use per year	250	MWh/year		Electricity use per year	150000	kWh/year
Sorbent use						Sorbent loading	250	kg
						Lifetime sorbent material	3	years
						Sorbent usage per year	83.3333	kg/year
						Sorbent usage per ton CO2	0.833333	kg/ton CO2
Land occupation						Land occupation	32	m2 per machine
Water output						Water output	250	L/ton CO2
							0.25	m3/ton CO2
							25	m3/year

## Sheet: Inventory use - sequestration
Sequestering of one ton CO2 during operation
This sheet contains information on the operation of CO2 sequestration by pipeline transport and ship transport.
Inventory construction phase of compression, transport by pipeline and injection facility for geological sequestration
These values for post-DAC treatment (i.e., CO2 sequestration) are based on: Koornneef, J., van Keulen, T., Faaij, A. & Turkenburg, W. Life cycle assessment of a pulverized coal power plant with post-combustion capture, transport and storage of CO2. Int. J. Greenh. Gas Control 2, 448–467 (2008)
Step 1	Compression
	Electrcity use	Source	Change in pressure	Energy requirement [kWh/t CO2]
		Koorneef et al. (2008), table 4	1 -> 110 bar	111
	Fugutive emissions	Source	Fugitive CO2 emissions compression [t CO2/MW/yr]	time period [yr]	Compressor capacity [MW]	Fugitive CO2 emissions compression over lifetime [t CO2]	Total compressed CO2 over lifetime [t CO2]	Percentage of leakage
		Koorneef et al. (2008), table 4 & Appendix D	23.2	20	40	18560	62000000	0.000299355
		Fugitive leakage for one ton CO2 compression [kg CO2]
		0.299355
Step 2	Transport in pipeline
	Fugutive emissions	Source	Fugitive CO2 emissions transport [t CO2/(km*yr)]	time period [yr]	Transport distance [km]	Fugitive CO2 emissions transport per year [t CO2]	Total compressed CO2 over lifetime [t CO2]	Percentage of leakage
		Koorneef et al. (2008), table 4 & Appendix E	2.32	30	100	6960	94000000	7.40426e-05
		Fugitive leakage for one ton CO2 compression [kg CO2]
		0.0740426
Step 3	Injection
	Electrcity use	Source	Energy requirement [kWh/t CO2]
		Koorneef et al. (2008), table 4	7
Inventory construction phase of compression, transport by ship and injection facility for geological sequestration
These values for post-DAC treatment (i.e., CO2 sequestration by ship transport) are based on: Aspelund, A, M J Mølnvik, and G De Koeijer. Ship Transport of CO2: Technical Solutions and Analysis of Costs, Energy Utilization, Exergy Efficiency and CO2 Emissions. Chemical Engineering Research and Design 84, no. 9 (2006): 847–55.
Step 1	Compression
	Electrcity use	Source	Change in pressure and temperature	Energy requirement [kWh/t CO2]
		Aspelund et al. (2006) table 2	1 -> 6.5 bar & 15C -> -52C	110
Step 2	Loading
	Electrcity use	Source	Energy requirement [kWh/t CO2]
		Aspelund et al. (2006) table 2	0.2
Step 3	Transport by ship
	Electrcity use	Source	Distance [tkm/ton CO2]	Ecoinvent v3.9.1 process
		Ecoinvent v3.9.1.	100	Transport, freight, sea, tanker for liquid goods other than petroleum and liquefied natural gas {GLO}| market for transport, freight, sea, tanker for liquid goods other than petroleum and liquefied natural gas | Cut-off, U
	Fugutive emissions	Source	Fugitive leakage [%]	Fugitive leakage for one ton CO2 compression [kg CO2]
		Bisinella, V, J Nedenskov, Christian Riber, Tore Hulgaard, and Thomas H Christensen. “Environmental Assessment of Amending the Amager Bakke Incineration Plant in Copenhagen with Carbon Capture and Storage.” Waste Management & Research 40, no. 1 (September 29, 2021): 79–95	0.025	25
Step 4	Unloading
	Electrcity use	Source	Energy requirement [kWh/t CO2]
		Aspelund et al. (2006) table 2	6.5

## Sheet: Adjusted CF ReCiPe2016
	Impact category	Area of protection	Name	Category	Individualist	Hierarchist	Egalitarian	Unit	Source
Midpoint
	Climate Change	-	Carbon dioxide, in air	('natural resource', 'in air')	-1	-1	-1	kg CO2eq	Reference flow for impact category
	Climate Change	-	Carbon dioxide, non-fossil, resource correction	('natural resource', 'in air')	-1	-1	-1	kg CO2eq	Reference flow for impact category
	Climate Change	-	Carbon dioxide, to soil or biomass stock	('soil')	-1	-1	-1	kg CO2eq	Reference flow for impact category
	Climate Change	-	Carbon dioxide, to soil or biomass stock	('soil', 'agricultural')	-1	-1	-1	kg CO2eq	Reference flow for impact category
	Climate Change	-	Carbon dioxide, to soil or biomass stock	('soil', 'forestry')	-1	-1	-1	kg CO2eq	Reference flow for impact category
	Climate Change	-	Carbon dioxide, to soil or biomass stock	('soil', 'industrial')	-1	-1	-1	kg CO2eq	Reference flow for impact category
	Climate Change	-	Hydrogen	('air', 'non-urban air or from high stacks')	37.3	11.6	3.31	kg CO2eq	p.5 in Sand, M., Skeie, R. B., Sandstad, M., Krishnan, S., Myhre, G., Bryant, H., Derwent, R., Hauglustaine, D., Paulot, F., Prather, M., & Stevenson, D. (2023). A multi-model assessment of the Global Warming Potential of hydrogen. Communications Earth & Environment, 4(1). https://doi.org/10.1038/s43247-023-00857-8
	Climate Change	-	Hydrogen	('air', 'low population density, long-term')	37.3	11.6	3.31	kg CO2eq	p.5 in Sand, M., Skeie, R. B., Sandstad, M., Krishnan, S., Myhre, G., Bryant, H., Derwent, R., Hauglustaine, D., Paulot, F., Prather, M., & Stevenson, D. (2023). A multi-model assessment of the Global Warming Potential of hydrogen. Communications Earth & Environment, 4(1). https://doi.org/10.1038/s43247-023-00857-8
	Climate Change	-	Hydrogen	('air', 'lower stratisphere + upper troposphere')	37.3	11.6	3.31	kg CO2eq	p.5 in Sand, M., Skeie, R. B., Sandstad, M., Krishnan, S., Myhre, G., Bryant, H., Derwent, R., Hauglustaine, D., Paulot, F., Prather, M., & Stevenson, D. (2023). A multi-model assessment of the Global Warming Potential of hydrogen. Communications Earth & Environment, 4(1). https://doi.org/10.1038/s43247-023-00857-8
	Climate Change	-	Hydrogen	('air', 'urban air close to ground')	37.3	11.6	3.31	kg CO2eq	p.5 in Sand, M., Skeie, R. B., Sandstad, M., Krishnan, S., Myhre, G., Bryant, H., Derwent, R., Hauglustaine, D., Paulot, F., Prather, M., & Stevenson, D. (2023). A multi-model assessment of the Global Warming Potential of hydrogen. Communications Earth & Environment, 4(1). https://doi.org/10.1038/s43247-023-00857-8
	Climate Change	-	Hydrogen	('air', )	37.3	11.6	3.31	kg CO2eq	p.5 in Sand, M., Skeie, R. B., Sandstad, M., Krishnan, S., Myhre, G., Bryant, H., Derwent, R., Hauglustaine, D., Paulot, F., Prather, M., & Stevenson, D. (2023). A multi-model assessment of the Global Warming Potential of hydrogen. Communications Earth & Environment, 4(1). https://doi.org/10.1038/s43247-023-00857-8
	Climate Change	-	Methane, fossil	('air', 'non-urban air or from high stacks')	85	36	4.9	kg CO2eq	ESM 2 Tab. "global warming" from Huijbregts, M.A.J., Steinmann, Z.J.N., Elshout, P.M.F. et al. ReCiPe2016: a harmonised life cycle impact assessment method at midpoint and endpoint level. Int J Life Cycle Assess 22, 138–147 (2017). https://doi.org/10.1007/s11367-016-1246-y
	Climate Change	-	Methane, fossil	('air', 'low population density, long-term')	85	36	4.9	kg CO2eq	ESM 2 Tab. "global warming" from Huijbregts, M.A.J., Steinmann, Z.J.N., Elshout, P.M.F. et al. ReCiPe2016: a harmonised life cycle impact assessment method at midpoint and endpoint level. Int J Life Cycle Assess 22, 138–147 (2017). https://doi.org/10.1007/s11367-016-1246-y
	Climate Change	-	Methane, fossil	('air', 'lower stratisphere + upper troposphere')	85	36	4.9	kg CO2eq	ESM 2 Tab. "global warming" from Huijbregts, M.A.J., Steinmann, Z.J.N., Elshout, P.M.F. et al. ReCiPe2016: a harmonised life cycle impact assessment method at midpoint and endpoint level. Int J Life Cycle Assess 22, 138–147 (2017). https://doi.org/10.1007/s11367-016-1246-y
	Climate Change	-	Methane, fossil	('air', 'urban air close to ground')	85	36	4.9	kg CO2eq	ESM 2 Tab. "global warming" from Huijbregts, M.A.J., Steinmann, Z.J.N., Elshout, P.M.F. et al. ReCiPe2016: a harmonised life cycle impact assessment method at midpoint and endpoint level. Int J Life Cycle Assess 22, 138–147 (2017). https://doi.org/10.1007/s11367-016-1246-y
	Climate Change	-	Methane, fossil	('air', )	85	36	4.9	kg CO2eq	ESM 2 Tab. "global warming" from Huijbregts, M.A.J., Steinmann, Z.J.N., Elshout, P.M.F. et al. ReCiPe2016: a harmonised life cycle impact assessment method at midpoint and endpoint level. Int J Life Cycle Assess 22, 138–147 (2017). https://doi.org/10.1007/s11367-016-1246-y
	Climate Change	-	Methane, from soil or biomass stock	('air', 'non-urban air or from high stacks')	82.25	33.25	2.15	kg CO2eq	CF fossil methane -2.75 in line with Muñoz, I., & Schmidt, J. H. (2016). Methane oxidation, biogenic carbon, and the IPCC’s emission metrics. Proposal for a consistent greenhouse-gas accounting. The International Journal of Life Cycle Assessment, 21(8), 1069-1075. https://doi.org/10.1007/s11367-016-1091-z
	Climate Change	-	Methane, from soil or biomass stock	('air', 'low population density, long-term')	82.25	33.25	2.15	kg CO2eq	CF fossil methane -2.75 in line with Muñoz, I., & Schmidt, J. H. (2016). Methane oxidation, biogenic carbon, and the IPCC’s emission metrics. Proposal for a consistent greenhouse-gas accounting. The International Journal of Life Cycle Assessment, 21(8), 1069-1075. https://doi.org/10.1007/s11367-016-1091-z
	Climate Change	-	Methane, from soil or biomass stock	('air', 'lower stratisphere + upper troposphere')	82.25	33.25	2.15	kg CO2eq	CF fossil methane -2.75 in line with Muñoz, I., & Schmidt, J. H. (2016). Methane oxidation, biogenic carbon, and the IPCC’s emission metrics. Proposal for a consistent greenhouse-gas accounting. The International Journal of Life Cycle Assessment, 21(8), 1069-1075. https://doi.org/10.1007/s11367-016-1091-z
	Climate Change	-	Methane, from soil or biomass stock	('air', 'urban air close to ground')	82.25	33.25	2.15	kg CO2eq	CF fossil methane -2.75 in line with Muñoz, I., & Schmidt, J. H. (2016). Methane oxidation, biogenic carbon, and the IPCC’s emission metrics. Proposal for a consistent greenhouse-gas accounting. The International Journal of Life Cycle Assessment, 21(8), 1069-1075. https://doi.org/10.1007/s11367-016-1091-z
	Climate Change	-	Methane, from soil or biomass stock	('air', )	82.25	33.25	2.15	kg CO2eq	CF fossil methane -2.75 in line with Muñoz, I., & Schmidt, J. H. (2016). Methane oxidation, biogenic carbon, and the IPCC’s emission metrics. Proposal for a consistent greenhouse-gas accounting. The International Journal of Life Cycle Assessment, 21(8), 1069-1075. https://doi.org/10.1007/s11367-016-1091-z
	Climate Change	-	Methane, non-fossil	('air', 'non-urban air or from high stacks')	82.25	33.25	2.15	kg CO2eq	CF fossil methane -2.75 in line with Muñoz, I., & Schmidt, J. H. (2016). Methane oxidation, biogenic carbon, and the IPCC’s emission metrics. Proposal for a consistent greenhouse-gas accounting. The International Journal of Life Cycle Assessment, 21(8), 1069-1075. https://doi.org/10.1007/s11367-016-1091-z
	Climate Change	-	Methane, non-fossil	('air', 'low population density, long-term')	82.25	33.25	2.15	kg CO2eq	CF fossil methane -2.75 in line with Muñoz, I., & Schmidt, J. H. (2016). Methane oxidation, biogenic carbon, and the IPCC’s emission metrics. Proposal for a consistent greenhouse-gas accounting. The International Journal of Life Cycle Assessment, 21(8), 1069-1075. https://doi.org/10.1007/s11367-016-1091-z
	Climate Change	-	Methane, non-fossil	('air', 'lower stratisphere + upper troposphere')	82.25	33.25	2.15	kg CO2eq	CF fossil methane -2.75 in line with Muñoz, I., & Schmidt, J. H. (2016). Methane oxidation, biogenic carbon, and the IPCC’s emission metrics. Proposal for a consistent greenhouse-gas accounting. The International Journal of Life Cycle Assessment, 21(8), 1069-1075. https://doi.org/10.1007/s11367-016-1091-z
	Climate Change	-	Methane, non-fossil	('air', 'urban air close to ground')	82.25	33.25	2.15	kg CO2eq	CF fossil methane -2.75 in line with Muñoz, I., & Schmidt, J. H. (2016). Methane oxidation, biogenic carbon, and the IPCC’s emission metrics. Proposal for a consistent greenhouse-gas accounting. The International Journal of Life Cycle Assessment, 21(8), 1069-1075. https://doi.org/10.1007/s11367-016-1091-z
	Climate Change	-	Methane, non-fossil	('air', )	82.25	33.25	2.15	kg CO2eq	CF fossil methane -2.75 in line with Muñoz, I., & Schmidt, J. H. (2016). Methane oxidation, biogenic carbon, and the IPCC’s emission metrics. Proposal for a consistent greenhouse-gas accounting. The International Journal of Life Cycle Assessment, 21(8), 1069-1075. https://doi.org/10.1007/s11367-016-1091-z
Midpoint-to-Endpoint conversion factor
	Climate Change	Human Health	-	-	8.12e-08	9.28e-07	1.25e-05	DALY/kg CO2eq	ESM 2 Tab. "midpoint to endpoint factors" from Huijbregts, M.A.J., Steinmann, Z.J.N., Elshout, P.M.F. et al. ReCiPe2016: a harmonised life cycle impact assessment method at midpoint and endpoint level. Int J Life Cycle Assess 22, 138–147 (2017). https://doi.org/10.1007/s11367-016-1246-y
	Climate Change	Terrestrial ecosystems	-	-	5.32e-10	2.8e-09	2.5e-08	Species.year/kg CO2eq	ESM 2 Tab. "midpoint to endpoint factors" from Huijbregts, M.A.J., Steinmann, Z.J.N., Elshout, P.M.F. et al. ReCiPe2016: a harmonised life cycle impact assessment method at midpoint and endpoint level. Int J Life Cycle Assess 22, 138–147 (2017). https://doi.org/10.1007/s11367-016-1246-y
	Climate Change	Aquatic ecosystems	-	-	1.45e-14	7.65e-14	6.82e-13	Species.year/kg CO2eq	ESM 2 Tab. "midpoint to endpoint factors" from Huijbregts, M.A.J., Steinmann, Z.J.N., Elshout, P.M.F. et al. ReCiPe2016: a harmonised life cycle impact assessment method at midpoint and endpoint level. Int J Life Cycle Assess 22, 138–147 (2017). https://doi.org/10.1007/s11367-016-1246-y
Endpoint
	Climate Change	Human Health	Carbon dioxide, in air	('natural resource', 'in air')	-8.12e-08	-9.28e-07	-1.25e-05	DALY/kg CO2eq
	Climate Change	Human Health	Carbon dioxide, non-fossil, resource correction	('natural resource', 'in air')	-8.12e-08	-9.28e-07	-1.25e-05	DALY/kg CO2eq
	Climate Change	Human Health	Carbon dioxide, to soil or biomass stock	('soil')	-8.12e-08	-9.28e-07	-1.25e-05	DALY/kg CO2eq
	Climate Change	Human Health	Carbon dioxide, to soil or biomass stock	('soil', 'agricultural')	-8.12e-08	-9.28e-07	-1.25e-05	DALY/kg CO2eq
	Climate Change	Human Health	Carbon dioxide, to soil or biomass stock	('soil', 'forestry')	-8.12e-08	-9.28e-07	-1.25e-05	DALY/kg CO2eq
	Climate Change	Human Health	Carbon dioxide, to soil or biomass stock	('soil', 'industrial')	-8.12e-08	-9.28e-07	-1.25e-05	DALY/kg CO2eq
	Climate Change	Human Health	Hydrogen	('air', 'non-urban air or from high stacks')	3.02876e-06	1.07648e-05	4.1375e-05	DALY/kg CO2eq
	Climate Change	Human Health	Hydrogen	('air', 'low population density, long-term')	3.02876e-06	1.07648e-05	4.1375e-05	DALY/kg CO2eq
	Climate Change	Human Health	Hydrogen	('air', 'lower stratisphere + upper troposphere')	3.02876e-06	1.07648e-05	4.1375e-05	DALY/kg CO2eq
	Climate Change	Human Health	Hydrogen	('air', 'urban air close to ground')	3.02876e-06	1.07648e-05	4.1375e-05	DALY/kg CO2eq
	Climate Change	Human Health	Hydrogen	('air', )	3.02876e-06	1.07648e-05	4.1375e-05	DALY/kg CO2eq
	Climate Change	Human Health	Methane, fossil	('air', 'non-urban air or from high stacks')	6.902e-06	3.3408e-05	6.125e-05	DALY/kg CO2eq
	Climate Change	Human Health	Methane, fossil	('air', 'low population density, long-term')	6.902e-06	3.3408e-05	6.125e-05	DALY/kg CO2eq
	Climate Change	Human Health	Methane, fossil	('air', 'lower stratisphere + upper troposphere')	6.902e-06	3.3408e-05	6.125e-05	DALY/kg CO2eq
	Climate Change	Human Health	Methane, fossil	('air', 'urban air close to ground')	6.902e-06	3.3408e-05	6.125e-05	DALY/kg CO2eq
	Climate Change	Human Health	Methane, fossil	('air', )	6.902e-06	3.3408e-05	6.125e-05	DALY/kg CO2eq
	Climate Change	Human Health	Methane, from soil or biomass stock	('air', 'non-urban air or from high stacks')	6.6787e-06	3.0856e-05	2.6875e-05	DALY/kg CO2eq
	Climate Change	Human Health	Methane, from soil or biomass stock	('air', 'low population density, long-term')	6.6787e-06	3.0856e-05	2.6875e-05	DALY/kg CO2eq
	Climate Change	Human Health	Methane, from soil or biomass stock	('air', 'lower stratisphere + upper troposphere')	6.6787e-06	3.0856e-05	2.6875e-05	DALY/kg CO2eq
	Climate Change	Human Health	Methane, from soil or biomass stock	('air', 'urban air close to ground')	6.6787e-06	3.0856e-05	2.6875e-05	DALY/kg CO2eq
	Climate Change	Human Health	Methane, from soil or biomass stock	('air', )	6.6787e-06	3.0856e-05	2.6875e-05	DALY/kg CO2eq
	Climate Change	Human Health	Methane, non-fossil	('air', 'non-urban air or from high stacks')	6.6787e-06	3.0856e-05	2.6875e-05	DALY/kg CO2eq
	Climate Change	Human Health	Methane, non-fossil	('air', 'low population density, long-term')	6.6787e-06	3.0856e-05	2.6875e-05	DALY/kg CO2eq
	Climate Change	Human Health	Methane, non-fossil	('air', 'lower stratisphere + upper troposphere')	6.6787e-06	3.0856e-05	2.6875e-05	DALY/kg CO2eq
	Climate Change	Human Health	Methane, non-fossil	('air', 'urban air close to ground')	6.6787e-06	3.0856e-05	2.6875e-05	DALY/kg CO2eq
	Climate Change	Human Health	Methane, non-fossil	('air', )	6.6787e-06	3.0856e-05	2.6875e-05	DALY/kg CO2eq
	Climate Change	Terrestrial ecosystems	Carbon dioxide, in air	('natural resource', 'in air')	-5.32e-10	-2.8e-09	-2.5e-08	Species.year/kg CO2eq
	Climate Change	Terrestrial ecosystems	Carbon dioxide, non-fossil, resource correction	('natural resource', 'in air')	-5.32e-10	-2.8e-09	-2.5e-08	Species.year/kg CO2eq
	Climate Change	Terrestrial ecosystems	Carbon dioxide, to soil or biomass stock	('soil')	-5.32e-10	-2.8e-09	-2.5e-08	Species.year/kg CO2eq
	Climate Change	Terrestrial ecosystems	Carbon dioxide, to soil or biomass stock	('soil', 'agricultural')	-5.32e-10	-2.8e-09	-2.5e-08	Species.year/kg CO2eq
	Climate Change	Terrestrial ecosystems	Carbon dioxide, to soil or biomass stock	('soil', 'forestry')	-5.32e-10	-2.8e-09	-2.5e-08	Species.year/kg CO2eq
	Climate Change	Terrestrial ecosystems	Carbon dioxide, to soil or biomass stock	('soil', 'industrial')	-5.32e-10	-2.8e-09	-2.5e-08	Species.year/kg CO2eq
	Climate Change	Terrestrial ecosystems	Hydrogen	('air', 'non-urban air or from high stacks')	1.98436e-08	3.248e-08	8.275e-08	Species.year/kg CO2eq
	Climate Change	Terrestrial ecosystems	Hydrogen	('air', 'low population density, long-term')	1.98436e-08	3.248e-08	8.275e-08	Species.year/kg CO2eq
	Climate Change	Terrestrial ecosystems	Hydrogen	('air', 'lower stratisphere + upper troposphere')	1.98436e-08	3.248e-08	8.275e-08	Species.year/kg CO2eq
	Climate Change	Terrestrial ecosystems	Hydrogen	('air', 'urban air close to ground')	1.98436e-08	3.248e-08	8.275e-08	Species.year/kg CO2eq
	Climate Change	Terrestrial ecosystems	Hydrogen	('air', )	1.98436e-08	3.248e-08	8.275e-08	Species.year/kg CO2eq
	Climate Change	Terrestrial ecosystems	Methane, fossil	('air', 'non-urban air or from high stacks')	4.522e-08	1.008e-07	1.225e-07	Species.year/kg CO2eq
	Climate Change	Terrestrial ecosystems	Methane, fossil	('air', 'low population density, long-term')	4.522e-08	1.008e-07	1.225e-07	Species.year/kg CO2eq
	Climate Change	Terrestrial ecosystems	Methane, fossil	('air', 'lower stratisphere + upper troposphere')	4.522e-08	1.008e-07	1.225e-07	Species.year/kg CO2eq
	Climate Change	Terrestrial ecosystems	Methane, fossil	('air', 'urban air close to ground')	4.522e-08	1.008e-07	1.225e-07	Species.year/kg CO2eq
	Climate Change	Terrestrial ecosystems	Methane, fossil	('air', )	4.522e-08	1.008e-07	1.225e-07	Species.year/kg CO2eq
	Climate Change	Terrestrial ecosystems	Methane, from soil or biomass stock	('air', 'non-urban air or from high stacks')	4.3757e-08	9.31e-08	5.375e-08	Species.year/kg CO2eq
	Climate Change	Terrestrial ecosystems	Methane, from soil or biomass stock	('air', 'low population density, long-term')	4.3757e-08	9.31e-08	5.375e-08	Species.year/kg CO2eq
	Climate Change	Terrestrial ecosystems	Methane, from soil or biomass stock	('air', 'lower stratisphere + upper troposphere')	4.3757e-08	9.31e-08	5.375e-08	Species.year/kg CO2eq
	Climate Change	Terrestrial ecosystems	Methane, from soil or biomass stock	('air', 'urban air close to ground')	4.3757e-08	9.31e-08	5.375e-08	Species.year/kg CO2eq
	Climate Change	Terrestrial ecosystems	Methane, from soil or biomass stock	('air', )	4.3757e-08	9.31e-08	5.375e-08	Species.year/kg CO2eq
	Climate Change	Terrestrial ecosystems	Methane, non-fossil	('air', 'non-urban air or from high stacks')	4.3757e-08	9.31e-08	5.375e-08	Species.year/kg CO2eq
	Climate Change	Terrestrial ecosystems	Methane, non-fossil	('air', 'low population density, long-term')	4.3757e-08	9.31e-08	5.375e-08	Species.year/kg CO2eq
	Climate Change	Terrestrial ecosystems	Methane, non-fossil	('air', 'lower stratisphere + upper troposphere')	4.3757e-08	9.31e-08	5.375e-08	Species.year/kg CO2eq
	Climate Change	Terrestrial ecosystems	Methane, non-fossil	('air', 'urban air close to ground')	4.3757e-08	9.31e-08	5.375e-08	Species.year/kg CO2eq
	Climate Change	Terrestrial ecosystems	Methane, non-fossil	('air', )	4.3757e-08	9.31e-08	5.375e-08	Species.year/kg CO2eq
	Climate Change	Aquatic ecosystems	Carbon dioxide, in air	('natural resource', 'in air')	-1.45e-14	-7.65e-14	-6.82e-13	Species.year/kg CO2eq
	Climate Change	Aquatic ecosystems	Carbon dioxide, non-fossil, resource correction	('natural resource', 'in air')	-1.45e-14	-7.65e-14	-6.82e-13	Species.year/kg CO2eq
	Climate Change	Aquatic ecosystems	Carbon dioxide, to soil or biomass stock	('soil')	-1.45e-14	-7.65e-14	-6.82e-13	Species.year/kg CO2eq
	Climate Change	Aquatic ecosystems	Carbon dioxide, to soil or biomass stock	('soil', 'agricultural')	-1.45e-14	-7.65e-14	-6.82e-13	Species.year/kg CO2eq
	Climate Change	Aquatic ecosystems	Carbon dioxide, to soil or biomass stock	('soil', 'forestry')	-1.45e-14	-7.65e-14	-6.82e-13	Species.year/kg CO2eq
	Climate Change	Aquatic ecosystems	Carbon dioxide, to soil or biomass stock	('soil', 'industrial')	-1.45e-14	-7.65e-14	-6.82e-13	Species.year/kg CO2eq
	Climate Change	Aquatic ecosystems	Hydrogen	('air', 'non-urban air or from high stacks')	5.4085e-13	8.874e-13	2.25742e-12	Species.year/kg CO2eq
	Climate Change	Aquatic ecosystems	Hydrogen	('air', 'low population density, long-term')	5.4085e-13	8.874e-13	2.25742e-12	Species.year/kg CO2eq
	Climate Change	Aquatic ecosystems	Hydrogen	('air', 'lower stratisphere + upper troposphere')	5.4085e-13	8.874e-13	2.25742e-12	Species.year/kg CO2eq
	Climate Change	Aquatic ecosystems	Hydrogen	('air', 'urban air close to ground')	5.4085e-13	8.874e-13	2.25742e-12	Species.year/kg CO2eq
	Climate Change	Aquatic ecosystems	Hydrogen	('air', )	5.4085e-13	8.874e-13	2.25742e-12	Species.year/kg CO2eq
	Climate Change	Aquatic ecosystems	Methane, fossil	('air', 'non-urban air or from high stacks')	1.2325e-12	2.754e-12	3.3418e-12	Species.year/kg CO2eq
	Climate Change	Aquatic ecosystems	Methane, fossil	('air', 'low population density, long-term')	1.2325e-12	2.754e-12	3.3418e-12	Species.year/kg CO2eq
	Climate Change	Aquatic ecosystems	Methane, fossil	('air', 'lower stratisphere + upper troposphere')	1.2325e-12	2.754e-12	3.3418e-12	Species.year/kg CO2eq
	Climate Change	Aquatic ecosystems	Methane, fossil	('air', 'urban air close to ground')	1.2325e-12	2.754e-12	3.3418e-12	Species.year/kg CO2eq
	Climate Change	Aquatic ecosystems	Methane, fossil	('air', )	1.2325e-12	2.754e-12	3.3418e-12	Species.year/kg CO2eq
	Climate Change	Aquatic ecosystems	Methane, from soil or biomass stock	('air', 'non-urban air or from high stacks')	1.19262e-12	2.54363e-12	1.4663e-12	Species.year/kg CO2eq
	Climate Change	Aquatic ecosystems	Methane, from soil or biomass stock	('air', 'low population density, long-term')	1.19262e-12	2.54363e-12	1.4663e-12	Species.year/kg CO2eq
	Climate Change	Aquatic ecosystems	Methane, from soil or biomass stock	('air', 'lower stratisphere + upper troposphere')	1.19262e-12	2.54363e-12	1.4663e-12	Species.year/kg CO2eq
	Climate Change	Aquatic ecosystems	Methane, from soil or biomass stock	('air', 'urban air close to ground')	1.19262e-12	2.54363e-12	1.4663e-12	Species.year/kg CO2eq
	Climate Change	Aquatic ecosystems	Methane, from soil or biomass stock	('air', )	1.19262e-12	2.54363e-12	1.4663e-12	Species.year/kg CO2eq
	Climate Change	Aquatic ecosystems	Methane, non-fossil	('air', 'non-urban air or from high stacks')	1.19262e-12	2.54363e-12	1.4663e-12	Species.year/kg CO2eq
	Climate Change	Aquatic ecosystems	Methane, non-fossil	('air', 'low population density, long-term')	1.19262e-12	2.54363e-12	1.4663e-12	Species.year/kg CO2eq
	Climate Change	Aquatic ecosystems	Methane, non-fossil	('air', 'lower stratisphere + upper troposphere')	1.19262e-12	2.54363e-12	1.4663e-12	Species.year/kg CO2eq
	Climate Change	Aquatic ecosystems	Methane, non-fossil	('air', 'urban air close to ground')	1.19262e-12	2.54363e-12	1.4663e-12	Species.year/kg CO2eq
	Climate Change	Aquatic ecosystems	Methane, non-fossil	('air', )	1.19262e-12	2.54363e-12	1.4663e-12	Species.year/kg CO2eq
	Climate Change	Total: Human Health	Carbon dioxide, in air	('natural resource', 'in air')	-8.12e-08	-9.28e-07	-1.25e-05	DALY/kg CO2eq
	Climate Change	Total: Human Health	Carbon dioxide, non-fossil, resource correction	('natural resource', 'in air')	-8.12e-08	-9.28e-07	-1.25e-05	DALY/kg CO2eq
	Climate Change	Total: Human Health	Carbon dioxide, to soil or biomass stock	('soil')	-8.12e-08	-9.28e-07	-1.25e-05	DALY/kg CO2eq
	Climate Change	Total: Human Health	Carbon dioxide, to soil or biomass stock	('soil', 'agricultural')	-8.12e-08	-9.28e-07	-1.25e-05	DALY/kg CO2eq
	Climate Change	Total: Human Health	Carbon dioxide, to soil or biomass stock	('soil', 'forestry')	-8.12e-08	-9.28e-07	-1.25e-05	DALY/kg CO2eq
	Climate Change	Total: Human Health	Carbon dioxide, to soil or biomass stock	('soil', 'industrial')	-8.12e-08	-9.28e-07	-1.25e-05	DALY/kg CO2eq
	Climate Change	Total: Human Health	Hydrogen	('air', 'non-urban air or from high stacks')	3.02876e-06	1.07648e-05	4.1375e-05	DALY/kg CO2eq
	Climate Change	Total: Human Health	Hydrogen	('air', 'low population density, long-term')	3.02876e-06	1.07648e-05	4.1375e-05	DALY/kg CO2eq
	Climate Change	Total: Human Health	Hydrogen	('air', 'lower stratisphere + upper troposphere')	3.02876e-06	1.07648e-05	4.1375e-05	DALY/kg CO2eq
	Climate Change	Total: Human Health	Hydrogen	('air', 'urban air close to ground')	3.02876e-06	1.07648e-05	4.1375e-05	DALY/kg CO2eq
	Climate Change	Total: Human Health	Hydrogen	('air', )	3.02876e-06	1.07648e-05	4.1375e-05	DALY/kg CO2eq
	Climate Change	Total: Human Health	Methane, fossil	('air', 'non-urban air or from high stacks')	6.902e-06	3.3408e-05	6.125e-05	DALY/kg CO2eq
	Climate Change	Total: Human Health	Methane, fossil	('air', 'low population density, long-term')	6.902e-06	3.3408e-05	6.125e-05	DALY/kg CO2eq
	Climate Change	Total: Human Health	Methane, fossil	('air', 'lower stratisphere + upper troposphere')	6.902e-06	3.3408e-05	6.125e-05	DALY/kg CO2eq
	Climate Change	Total: Human Health	Methane, fossil	('air', 'urban air close to ground')	6.902e-06	3.3408e-05	6.125e-05	DALY/kg CO2eq
	Climate Change	Total: Human Health	Methane, fossil	('air', )	6.902e-06	3.3408e-05	6.125e-05	DALY/kg CO2eq
	Climate Change	Total: Human Health	Methane, from soil or biomass stock	('air', 'non-urban air or from high stacks')	6.6787e-06	3.0856e-05	2.6875e-05	DALY/kg CO2eq
	Climate Change	Total: Human Health	Methane, from soil or biomass stock	('air', 'low population density, long-term')	6.6787e-06	3.0856e-05	2.6875e-05	DALY/kg CO2eq
	Climate Change	Total: Human Health	Methane, from soil or biomass stock	('air', 'lower stratisphere + upper troposphere')	6.6787e-06	3.0856e-05	2.6875e-05	DALY/kg CO2eq
	Climate Change	Total: Human Health	Methane, from soil or biomass stock	('air', 'urban air close to ground')	6.6787e-06	3.0856e-05	2.6875e-05	DALY/kg CO2eq
	Climate Change	Total: Human Health	Methane, from soil or biomass stock	('air', )	6.6787e-06	3.0856e-05	2.6875e-05	DALY/kg CO2eq
	Climate Change	Total: Human Health	Methane, non-fossil	('air', 'non-urban air or from high stacks')	6.6787e-06	3.0856e-05	2.6875e-05	DALY/kg CO2eq
	Climate Change	Total: Human Health	Methane, non-fossil	('air', 'low population density, long-term')	6.6787e-06	3.0856e-05	2.6875e-05	DALY/kg CO2eq
	Climate Change	Total: Human Health	Methane, non-fossil	('air', 'lower stratisphere + upper troposphere')	6.6787e-06	3.0856e-05	2.6875e-05	DALY/kg CO2eq
	Climate Change	Total: Human Health	Methane, non-fossil	('air', 'urban air close to ground')	6.6787e-06	3.0856e-05	2.6875e-05	DALY/kg CO2eq
	Climate Change	Total: Human Health	Methane, non-fossil	('air', )	6.6787e-06	3.0856e-05	2.6875e-05	DALY/kg CO2eq
	Climate Change	Total: Ecosystem Quality	Carbon dioxide, in air	('natural resource', 'in air')	-5.32014e-10	-2.80008e-09	-2.50007e-08	Species.year/kg CO2eq
	Climate Change	Total: Ecosystem Quality	Carbon dioxide, non-fossil, resource correction	('natural resource', 'in air')	-5.32014e-10	-2.80008e-09	-2.50007e-08	Species.year/kg CO2eq
	Climate Change	Total: Ecosystem Quality	Carbon dioxide, to soil or biomass stock	('soil')	-5.32014e-10	-2.80008e-09	-2.50007e-08	Species.year/kg CO2eq
	Climate Change	Total: Ecosystem Quality	Carbon dioxide, to soil or biomass stock	('soil', 'agricultural')	-5.32014e-10	-2.80008e-09	-2.50007e-08	Species.year/kg CO2eq
	Climate Change	Total: Ecosystem Quality	Carbon dioxide, to soil or biomass stock	('soil', 'forestry')	-5.32014e-10	-2.80008e-09	-2.50007e-08	Species.year/kg CO2eq
	Climate Change	Total: Ecosystem Quality	Carbon dioxide, to soil or biomass stock	('soil', 'industrial')	-5.32014e-10	-2.80008e-09	-2.50007e-08	Species.year/kg CO2eq
	Climate Change	Total: Ecosystem Quality	Hydrogen	('air', 'non-urban air or from high stacks')	1.98441e-08	3.24809e-08	8.27523e-08	Species.year/kg CO2eq
	Climate Change	Total: Ecosystem Quality	Hydrogen	('air', 'low population density, long-term')	1.98441e-08	3.24809e-08	8.27523e-08	Species.year/kg CO2eq
	Climate Change	Total: Ecosystem Quality	Hydrogen	('air', 'lower stratisphere + upper troposphere')	1.98441e-08	3.24809e-08	8.27523e-08	Species.year/kg CO2eq
	Climate Change	Total: Ecosystem Quality	Hydrogen	('air', 'urban air close to ground')	1.98441e-08	3.24809e-08	8.27523e-08	Species.year/kg CO2eq
	Climate Change	Total: Ecosystem Quality	Hydrogen	('air', )	1.98441e-08	3.24809e-08	8.27523e-08	Species.year/kg CO2eq
	Climate Change	Total: Ecosystem Quality	Methane, fossil	('air', 'non-urban air or from high stacks')	4.52212e-08	1.00803e-07	1.22503e-07	Species.year/kg CO2eq
	Climate Change	Total: Ecosystem Quality	Methane, fossil	('air', 'low population density, long-term')	4.52212e-08	1.00803e-07	1.22503e-07	Species.year/kg CO2eq
	Climate Change	Total: Ecosystem Quality	Methane, fossil	('air', 'lower stratisphere + upper troposphere')	4.52212e-08	1.00803e-07	1.22503e-07	Species.year/kg CO2eq
	Climate Change	Total: Ecosystem Quality	Methane, fossil	('air', 'urban air close to ground')	4.52212e-08	1.00803e-07	1.22503e-07	Species.year/kg CO2eq
	Climate Change	Total: Ecosystem Quality	Methane, fossil	('air', )	4.52212e-08	1.00803e-07	1.22503e-07	Species.year/kg CO2eq
	Climate Change	Total: Ecosystem Quality	Methane, from soil or biomass stock	('air', 'non-urban air or from high stacks')	4.37582e-08	9.31025e-08	5.37515e-08	Species.year/kg CO2eq
	Climate Change	Total: Ecosystem Quality	Methane, from soil or biomass stock	('air', 'low population density, long-term')	4.37582e-08	9.31025e-08	5.37515e-08	Species.year/kg CO2eq
	Climate Change	Total: Ecosystem Quality	Methane, from soil or biomass stock	('air', 'lower stratisphere + upper troposphere')	4.37582e-08	9.31025e-08	5.37515e-08	Species.year/kg CO2eq
	Climate Change	Total: Ecosystem Quality	Methane, from soil or biomass stock	('air', 'urban air close to ground')	4.37582e-08	9.31025e-08	5.37515e-08	Species.year/kg CO2eq
	Climate Change	Total: Ecosystem Quality	Methane, from soil or biomass stock	('air', )	4.37582e-08	9.31025e-08	5.37515e-08	Species.year/kg CO2eq
	Climate Change	Total: Ecosystem Quality	Methane, non-fossil	('air', 'non-urban air or from high stacks')	4.37582e-08	9.31025e-08	5.37515e-08	Species.year/kg CO2eq
	Climate Change	Total: Ecosystem Quality	Methane, non-fossil	('air', 'low population density, long-term')	4.37582e-08	9.31025e-08	5.37515e-08	Species.year/kg CO2eq
	Climate Change	Total: Ecosystem Quality	Methane, non-fossil	('air', 'lower stratisphere + upper troposphere')	4.37582e-08	9.31025e-08	5.37515e-08	Species.year/kg CO2eq
	Climate Change	Total: Ecosystem Quality	Methane, non-fossil	('air', 'urban air close to ground')	4.37582e-08	9.31025e-08	5.37515e-08	Species.year/kg CO2eq
	Climate Change	Total: Ecosystem Quality	Methane, non-fossil	('air', )	4.37582e-08	9.31025e-08	5.37515e-08	Species.year/kg CO2eq

## Sheet: Figure Results ReCiPe (H)
	Life cycle assesment results for all scenarios and climate change, ecosystem damage and human health damage
	Hierarchist perspective
	CLIMATE CHANGE (kg CO2-eq/ton CO2 captured and stored)
		Construction - DAC	Construction - geological storage	Deconstruction - DAC	Deconstruction - geological storage	Sorbent material	Battery	Operation - DAC	Operation - geological storage	CO2 captured and stored	Total
Grid	3-4°C	15.3389	0.992423	0.276473	0.00899781	4.2014	0	575.066	44.4818	-1000	-359.634	8.5
	1.6-1.8°C	14.2287	0.928542	0.231354	0.0083836	3.5302	0	123.283	10.3449	-1000	-847.445	7.5
	1.2-1.4°C	11.1077	0.812246	0.202441	0.00788402	3.03255	0	-1.70177	0.756863	-1000	-985.782	6.5
Hybrid	3-4°C	15.3389	0.992423	0.276473	0.00899781	4.2014	0	443.484	44.4818	-1000	-491.216	5.5
	1.6-1.8°C	14.2287	0.928542	0.231354	0.0083836	3.5302	0	96.7725	10.3449	-1000	-873.955	4.5
	1.2-1.4°C	11.1077	0.812246	0.202441	0.00788402	3.03255	0	0.259621	0.756863	-1000	-983.821	3.5
Wind	3-4°C	27.3011	0.992423	0.552947	0.00899781	8.4028	90.3188	70.8824	44.4818	-1000	-757.059	2.5
	1.6-1.8°C	25.1031	0.928542	0.462709	0.0083836	7.06039	82.2901	50.4086	10.3449	-1000	-823.393	1.5
	1.2-1.4°C	18.9278	0.812246	0.404881	0.00788402	6.0651	54.9684	38.7434	0.756863	-1000	-879.313	0.5
	ECOSYSTEM QUALITY (PDF*yr/ton CO2 captured and stored)
		Construction - DAC	Construction - geological storage	Deconstruction - DAC	Deconstruction - geological storage	Sorbent material	Battery	Operation - DAC	Operation - geological storage	CO2 captured and stored	Total
Grid	3-4°C	77.8701	4.54483	1.1331	0.0370462	16.1635	0	2445.53	200.122	-2800.08	-54.6799	8.5
	1.6-1.8°C	73.3861	4.30632	1.03257	0.0356711	13.7088	0	604.222	61.0933	-2800.08	-2042.29	7.5
	1.2-1.4°C	60.9076	3.91464	0.999191	0.0357166	12.1389	0	234.591	32.6472	-2800.08	-2454.84	6.5
Hybrid	3-4°C	77.8701	4.54483	1.1331	0.0370462	16.1635	0	1911.23	0.460281	-2800.08	-788.638	5.5
	1.6-1.8°C	73.3861	4.30632	1.03257	0.0356711	13.7088	0	498.913	0.140515	-2800.08	-2208.55	4.5
	1.2-1.4°C	60.9076	3.91464	0.999191	0.0357166	12.1389	0	213.879	0.0750886	-2800.08	-2508.13	3.5
Wind	3-4°C	143.974	4.54483	2.2662	0.0370462	32.327	849.877	628.763	200.122	-2800.08	-938.166	2.5
	1.6-1.8°C	135.092	4.30632	2.06515	0.0356711	27.4175	817.435	555.936	61.0933	-2800.08	-1196.7	1.5
	1.2-1.4°C	110.384	3.91464	1.99838	0.0357166	24.2777	707.837	521.551	32.6472	-2800.08	-1397.43	0.5
	HUMAN HEALTH (DALY/ton CO2 captured and stored)
		Construction - DAC	Construction - geological storage	Deconstruction - DAC	Deconstruction - geological storage	Sorbent material	Battery	Operation - DAC	Operation - geological storage	CO2 captured and stored	Total
Grid	3-4°C	66.8533	4.00401	0.538429	0.0149075	8.39922	0	1086.46	95.4575	-928	333.729	8.5
	1.6-1.8°C	64.0273	3.80255	0.481553	0.0140909	7.29643	0	310.601	36.8336	-928	-504.943	7.5
	1.2-1.4°C	57.9457	3.59097	0.45458	0.0136167	6.58571	0	169.936	25.9644	-928	-663.509	6.5
Hybrid	3-4°C	66.8533	4.00401	0.538429	0.0149075	8.39922	0	866.895	95.4575	-928	114.162	5.5
	1.6-1.8°C	64.0273	3.80255	0.481553	0.0140909	7.29643	0	271.311	36.8336	-928	-544.233	4.5
	1.2-1.4°C	57.9457	3.59097	0.45458	0.0136167	6.58571	0	162.103	25.9644	-928	-671.342	3.5
Wind	3-4°C	127.836	4.00401	1.07686	0.0149075	16.7984	752.138	504.293	95.4575	-928	573.618	2.5
	1.6-1.8°C	122.243	3.80255	0.963105	0.0140909	14.5929	733.975	467.492	36.8336	-928	451.917	1.5
	1.2-1.4°C	110.199	3.59097	0.909159	0.0136167	13.1714	681.878	448.626	25.9644	-928	356.353	0.5
	Resource damage (USD2013/ton CO2 captured and stored)
		Construction - DAC	Construction - geological storage	Deconstruction - DAC	Deconstruction - geological storage	Sorbent material	Battery	Operation - DAC	Operation - geological storage	CO2 captured and stored	Total
Grid	3-4°C	1.15727	0.107871	0.0182543	2.14825e-07	0.420105	0	26.5836	2.0808	0	30.3679	8.5
	1.6-1.8°C	1.13502	0.106778	0.0167177	0.000518514	0.413371	0	22.6857	1.78719	0	26.1453	7.5
	1.2-1.4°C	1.07277	0.103555	0.0155158	0.000491522	0.405643	0	17.5515	1.39414	0	20.5437	6.5
Hybrid	3-4°C	1.15727	0.107871	0.0182543	0.000537063	0.420105	0	20.9309	2.0808	0	24.7157	5.5
	1.6-1.8°C	1.13502	0.106778	0.0167177	0.000518514	0.413371	0	17.9542	1.78719	0	21.4138	4.5
	1.2-1.4°C	1.07277	0.103555	0.0155158	0.000491522	0.405643	0	14.0204	1.39414	0	17.0125	3.5
Wind	3-4°C	2.27659	0.107871	0.0365087	2.14825e-07	0.840211	8.52576	6.83387	2.0808	0	20.7016	2.5
	1.6-1.8°C	2.23262	0.106778	0.0334353	0.000518514	0.826741	8.35249	6.7836	1.78719	0	20.1234	1.5
	1.2-1.4°C	2.10928	0.103555	0.0310317	0.000491522	0.811287	7.82249	6.61015	1.39414	0	18.8824	0.5

## Sheet: Figure Results ReCiPe (E)
	Life cycle assesment results for all scenarios and climate change, ecosystem damage and human health damage
	Egalitarian perspective
	CLIMATE CHANGE (kg CO2-eq/ton CO2 captured and stored)
		Construction - DAC	Construction - geological storage	Deconstruction - DAC	Deconstruction - geological storage	Sorbent material	Battery	Operation - DAC	Operation - geological storage	CO2 captured and stored	Total
Grid	3-4°C	11.3447	0.887798	0.23202	0.00856113	3.67957	0	542.926	41.9728	-1000	-398.948	8.5
	1.6-1.8°C	10.3256	0.829783	0.188768	0.00797703	3.05801	0	103.214	8.755	-1000	-873.621	7.5
	1.2-1.4°C	7.4939	0.722799	0.160672	0.00749382	2.61178	0	-16.6768	-0.428424	-1000	-1006.11	6.5
Hybrid	3-4°C	11.3447	0.887798	0.23202	0.00856113	3.67957	0	417.773	41.9728	-1000	-524.102	5.5
	1.6-1.8°C	10.3256	0.829783	0.188768	0.00797703	3.05801	0	80.3471	8.755	-1000	-896.488	4.5
	1.2-1.4°C	7.4939	0.722799	0.160672	0.00749382	2.61178	0	-12.2001	-0.428424	-1000	-1001.63	3.5
Wind	3-4°C	22.0149	0.887798	0.46404	0.00856113	7.35914	80.2849	63.7089	41.9728	-1000	-783.299	2.5
	1.6-1.8°C	19.997	0.829783	0.377536	0.00797703	6.11602	72.7944	44.033	8.755	-1000	-847.089	1.5
	1.2-1.4°C	14.3933	0.722799	0.321343	0.00749382	5.22356	6.9863	33.1791	-0.428424	-1000	-939.595	0.5
	ECOSYSTEM QUALITY (PDF*yr/ton CO2 captured and stored)
		Construction - DAC	Construction - geological storage	Deconstruction - DAC	Deconstruction - geological storage	Sorbent material	Battery	Operation - DAC	Operation - geological storage	CO2 captured and stored	Total
Grid	3-4°C	3.00822	0.0878146	0.0370226	0.000676639	0.3467	0	33.9234	3.42966	-25.0007	15.8328	8.5
	1.6-1.8°C	2.95651	0.0850114	0.0355365	0.000655784	0.319914	0	7.57619	1.44529	-25.0007	-12.5816	7.5
	1.2-1.4°C	2.83394	0.0806843	0.0349138	0.000645772	0.305255	0	3.72415	1.15252	-25.0007	-16.8686	6.5
Hybrid	3-4°C	3.00822	0.0878146	0.0370226	0.000676639	0.3467	0	27.5303	0.00788821	-25.0007	6.01796	5.5
	1.6-1.8°C	2.95651	0.0850114	0.0355365	0.000655784	0.319914	0	7.35281	0.00332418	-25.0007	-14.2469	4.5
	1.2-1.4°C	2.83394	0.0806843	0.0349138	0.000645772	0.305255	0	4.37897	0.00265079	-25.0007	-17.3636	3.5
Wind	3-4°C	5.85592	0.0878146	0.0740453	0.000676639	0.693399	39.8533	24.1886	3.42966	-25.0007	49.1827	2.5
	1.6-1.8°C	5.75351	0.0850114	0.071073	0.000655784	0.639827	39.4704	23.4095	1.44529	-25.0007	45.8746	1.5
	1.2-1.4°C	5.51078	0.0806843	0.0698277	0.000645772	0.61051	38.3998	23.0526	1.15252	-25.0007	43.8768	0.5
	HUMAN HEALTH (DALY/ton CO2 captured and stored)
		Construction - DAC	Construction - geological storage	Deconstruction - DAC	Deconstruction - geological storage	Sorbent material	Battery	Operation - DAC	Operation - geological storage	CO2 captured and stored	Total
Grid	3-4°C	6.18564	0.237369	0.0518134	0.000744579	0.540876	0	53.48	5.51715	-12.5	53.5136	8.5
	1.6-1.8°C	6.06545	0.227301	0.0502243	0.000720607	0.506494	0	13.1644	2.35208	-12.5	9.86667	7.5
	1.2-1.4°C	5.89535	0.220265	0.0499269	0.000715403	0.491989	0	9.51961	2.20888	-12.5	5.88673	6.5
Hybrid	3-4°C	6.18564	0.237369	0.0518134	0.000744579	0.540876	0	43.7775	5.51715	-12.5	43.8111	5.5
	1.6-1.8°C	6.06545	0.227301	0.0502243	0.000720607	0.506494	0	12.9014	2.48473	-12.5	9.7363	4.5
	1.2-1.4°C	5.89535	0.220265	0.0499269	0.000715403	0.491989	0	10.0695	2.20888	-12.5	6.4366	3.5
Wind	3-4°C	12.0743	0.237369	0.103627	0.000744579	1.08175	75.5212	42.2196	5.51715	-12.5	124.256	2.5
	1.6-1.8°C	11.8365	0.227301	0.100449	0.000720607	1.01299	74.7932	41.0307	2.35208	-12.5	118.854	1.5
	1.2-1.4°C	11.4996	0.220265	0.0998538	0.000715403	0.983978	73.4025	40.528	2.20888	-12.5	116.444	0.5
	Resource damage (USD2013/ton CO2 captured and stored)
		Construction - DAC	Construction - geological storage	Deconstruction - DAC	Deconstruction - geological storage	Sorbent material	Battery	Operation - DAC	Operation - geological storage	CO2 captured and stored	Total
Grid	3-4°C	1.18601	0.108933	0.0184653	0.000540142	0.424734	0	33.8259	2.62558	0	38.1901	8.5
	1.6-1.8°C	1.15706	0.107579	0.0167299	0.000518807	0.414422	0	23.2541	0.0183082	0	24.9688	7.5
	1.2-1.4°C	1.0809	0.103881	0.0155216	0.00049169	0.406101	0	17.6812	1.40425	0	20.6923	6.5
Hybrid	3-4°C	1.18601	0.108933	0.0184653	0.000540142	0.424734	0	26.4674	2.62558	0	30.8316	5.5
	1.6-1.8°C	1.15706	0.107579	0.0167299	0.000518807	0.414422	0	18.3901	1.83082	0	21.9172	4.5
	1.2-1.4°C	1.0809	0.103881	0.0155216	0.00049169	0.406101	0	14.1196	1.40425	0	17.1307	3.5
Wind	3-4°C	2.33361	0.108933	0.0369305	0.000540142	0.849468	8.775	6.96054	2.62558	0	21.6906	2.5
	1.6-1.8°C	2.27637	0.107579	0.0334598	0.000518807	0.828844	8.54733	6.81471	0.0183082	0	18.6271	1.5
	1.2-1.4°C	2.12539	0.103881	0.0310432	0.00049169	0.812201	7.89873	6.62087	1.40425	0	18.9968	0.5

[truncated: 25 more sheets: Figure Results ReCiPe (I), Sensitivity analysis - HHD, Sensitivity analysis - ESD, Sensitivity analysis - CC, Sensitivity analysis - RD, Figure contribution analysis, Results ReCiPe (H) - HHD, Results ReCiPe (H) - ESD, Results ReCiPe (H) - RD, Results ReCiPe (H) - CC, Results ReCiPe (E) - HHD, Results ReCiPe (E) - ESD, Results ReCiPe (E) - RD, Results ReCiPe (E) - CC, Results ReCiPe (I) - HHD, Results ReCiPe (I) - ESD, Results ReCiPe (I) - RD, Results ReCiPe (I) - CC, Results ReCiPe (H) - HHD ship, Results ReCiPe (H) - ESD ship …]
